# Supplementary material for: Transcriptome and Allele Specificity Associated with a 3BL Locus for Fusarium Crown Rot Resistance in Bread Wheat
Source: PLoS One. 2014 Nov 18;9(11):e113309. doi: 10.1371/journal.pone.0113309 (PMC4236173; doi:10.1371/journal.pone.0113309)
Supplement: Table S1 — Sample summary of the first set of the near isogenic lines (Family A). (XLSX) [file pone.0113309.s004.xlsx]

## Sheet: Table S1 
Table S1 Sample summary of the first set of NILs
Sample #	Genotype	Treatment	Replicate #	Days post inoculation (dpi)	Insert size (PE100bp)
CL01	1R	Mock	1	3	154
CL02	1R	Mock	2	3	167
CL03	1R	Mock	3	3	152
CL04	1R	Mock	4	3	173
CL05	1R	Mock	5	3	143
CL06	1R	Mock	6	3	157
CL07	1R	Fp	1	3	155
CL08	1R	Fp	2	3	171
CL09	1R	Fp	3	3	150
CL10	1R	Fp	4	3	168
CL11	1R	Fp	5	3	155
CL12	1R	Fp	6	3	164
CL13	1S	Mock	1	3	153
CL14	1S	Mock	2	3	160
CL15	1S	Mock	3	3	154
CL16	1S	Mock	4	3	162
CL17	1S	Mock	5	3	157
CL18	1S	Mock	6	3	174
CL19	1S	Fp	1	3	159
CL20	1S	Fp	2	3	169
CL21	1S	Fp	3	3	140
CL22	1S	Fp	4	3	161
CL23	1S	Fp	5	3	167
CL24	1S	Fp	6	3	176
CL25	1R	Mock	1	5	161
CL26	1R	Mock	2	5	168
CL27	1R	Mock	3	5	166
CL28	1R	Mock	4	5	171
CL29	1R	Mock	5	5	174
CL30	1R	Mock	6	5	165
CL31	1R	Fp	1	5	161
CL32	1R	Fp	2	5	178
CL33	1R	Fp	3	5	166
CL34	1R	Fp	4	5	170
CL35	1R	Fp	5	5	164
CL36	1R	Fp	6	5	174
CL37	1S	Mock	1	5	160
CL38	1S	Mock	2	5	170
CL39	1S	Mock	3	5	159
CL40	1S	Mock	4	5	182
CL41	1S	Mock	5	5	159
CL42	1S	Mock	6	5	169
CL43	1S	Fp	1	5	174
CL44	1S	Fp	2	5	165
CL45	1S	Fp	3	5	161
CL46	1S	Fp	4	5	178
CL47	1S	Fp	5	5	166
CL48	1S	Fp	6	5	161
Fp: Fusarium pseudograminearum
