# Supplementary material for: Transcriptome and Allele Specificity Associated with a 3BL Locus for Fusarium Crown Rot Resistance in Bread Wheat
Source: PLoS One. 2014 Nov 18;9(11):e113309. doi: 10.1371/journal.pone.0113309 (PMC4236173; doi:10.1371/journal.pone.0113309)
Supplement: Table S3 — Transcripts that exhibited differential accumulation in both the resistant and the susceptible isolines following Fusarium pseudograminearum ( Fp ) treatment compared to those in the mock at 3 dpi and 5 dpi. (XLSX) [file pone.0113309.s006.xlsx]

## Sheet: Table S3 
Supplementary Table S3. Transcripts that exhibited differential accumulation in the resistant and susceptible isolines after Fusarium pseudograminearum (Fp) treatment compared to water treatment at 3 dpi and 5 dpi.
Type	Unigene name	E-Score	Annotationb	Classc	Expression valued								Expression ratioe
					RM3	RI3	RM5	RI5	SM3	SI3	SM5	SI5	RI3/RM3	RI5/RM5	SI3/SM3	SI5/SM5
Up-regulated	Ta#S37942425	0	12-oxophytodienoate reductase 2	Jasmonic acid –related protein	21.7135	69.8702	11.0957	430.008	88.357	130.426	362.095	1688.94	3.21782	38.7544	1.47612	4.66434
	Ta#S13188064	8.21322e-14	Cytochrome p450	Cytochrome p450	—	—	0	5.50938	0.687192	3.20537	5.44	58.901	nd	nd	4.66445	10.8274
	Ta#S17889720	8.20017e-167	Cytochrome p450	Cytochrome p450	3.53479	4.69442	5.41031	15.39	8.06775	5.8261	15.4613	62.4	1.32806	2.84457	0.722147	4.03589
	Ta#S52543082	0	Cytochrome p450	Cytochrome p450	0.498587	0.920464	0.323707	5.6281	1.47712	2.1581	2.89403	12.4759	1.84615	17.3864	1.46102	4.31089
	Ta#S58902382	0	Cytochrome p450	Cytochrome p450	14.6099	14.5385	17.79	44.5828	35.0645	38.8275	53.768	124.65	0.995114	2.50605	1.10732	2.31828
	Ta#S58905164	0	Cytochrome p450	Cytochrome p450	38.9857	58.5398	51.883	116.129	102.332	115.035	150.335	556.043	1.50157	2.23829	1.12413	3.69868
	Ta#S26020647	1.23844e-71	Cytochrome p450 71c4	Cytochrome p450	—	—	0.162574	9.46293	0.0835479	1.52261	2.12199	28.3278	nd	58.207	18.2243	13.3497
	Ta#S13164284	2.29752e-43	Cytochrome p450 71d7	Cytochrome p450	—	—	0	1.4381	0	1.34951	0.376026	8.84473	nd	nd	nd	23.5216
	Ta#S52545470	0	Cytochrome p450 71d7	Cytochrome p450	0.310052	8.06049	9.68742	153.784	3.46141	24.1695	38.4874	167.321	25.9972	15.8746	6.98255	4.34742
	Ta#S58896638	0	Cytochrome p450 71d7	Cytochrome p450	0	10.5605	0.48885	134.417	1.57754	26.6877	17.7309	398.301	nd	274.965	16.9174	22.4636
	Ta#S58897002	4.09547e-172	Cytochrome p450 71d7	Cytochrome p450	0	5.41953	0.655791	13.0961	3.20601	13.2113	9.27358	76.1822	nd	19.9699	4.12078	8.21497
	Ta#S17980292	1.56018e-66	Cytochrome p450 71d7	Cytochrome p450	0	2.09711	0	7.61961	0	2.15257	1.84756	44.1487	nd	nd	nd	23.8957
	Ta#S37942158	1.07336e-172	Cytochrome p450 71d7	Cytochrome p450	1.46944	14.589	28.6642	627.257	12.4928	47.6613	125.753	479.269	9.92827	21.883	3.81509	3.8112
	Ta#S22390162	7.75103e-96	Cytochrome p450 76c4	Cytochrome p450	0.141968	1.90277	0.24246	6.32977	2.00256	2.42223	5.92168	31.3494	13.4028	26.1064	1.20957	5.29401
	Ta#S13052684	4.93128e-93	Cytochrome p450 87a3	Cytochrome p450	0	2.33599	0.323547	12.0465	0.410639	4.40834	2.90664	30.8745	nd	37.2326	10.7353	10.622
	Ta#S17988595	0	Cytochrome p450 87a3	Cytochrome p450	0.304056	4.77954	0.479172	34.0317	1.97175	9.66755	8.00179	67.8089	15.7193	71.022	4.90304	8.47422
	Ta#S12891501	4.89069e-79	Cytochrome p450 99a2	Cytochrome p450	0	1.34025	0	2.51326	0	1.0469	1.19295	16.8529	nd	nd	nd	14.1271
	Ta#S12891596	2.08207e-100	Cytochrome p450 99a2	Cytochrome p450	0	1.41551	0	5.51641	0.0729665	3.98705	2.25295	33.4691	nd	nd	54.6422	14.8556
	Ta#S17989459	1.88031e-154	Cytochrome p450 99a2	Cytochrome p450	0.597005	14.3317	0.40312	26.8248	11.1666	57.8782	26.0408	166.839	24.0059	66.5429	5.18316	6.4068
	Ta#S22388940	4.3581e-101	Cytochrome p450 99a2	Cytochrome p450	0.157829	6.76134	0	20.1532	5.26667	21.249	10.8731	125.414	42.8397	nd	4.03461	11.5344
	Ta#S32420626	9.44372e-61	Cytochrome p450 99a2	Cytochrome p450	0.070984	4.40965	0	6.82606	3.8016	14.1779	5.69803	50.3219	62.1217	nd	3.72945	8.83145
	Ta#S22380426	1.82978e-156	Cytochrome p450 99a2	Cytochrome p450	0.476884	3.42816	0	5.68354	2.43535	9.73659	4.48733	34.6985	7.18866	nd	3.99803	7.73254
	Ta#S12923207	0	Beta-1,3-glucanase precursor	Pathogenesis-related proteins	1.55435	19.3363	3.4987	247.139	13.828	43.2346	53.7378	232.353	12.4401	70.6373	3.12659	4.32384
	Ta#S25791161	0	Beta-1,3-glucanase	Pathogenesis-related proteins	2.79353	17.8851	16.6668	284.373	8.04512	45.7644	62.8428	704.908	6.40232	17.0623	5.68847	11.217
	Ta#S22366506	1.12741e-52	Beta-1,3-glucanase precursor	Pathogenesis-related proteins	0	0.895795	1.67405	16.8495	0.718563	2.51453	5.6715	63.9416	nd	10.0652	3.49939	11.2742
	Ta#S17888136	1.88202e-180	Class i chitinase	Pathogenesis-related proteins	0.770539	9.03307	3.55108	64.5983	5.64042	23.8217	20.7744	257.828	11.7231	18.1912	4.2234	12.4109
	Ta#S17893251	8.3065e-100	Chitinase 1	Pathogenesis-related proteins	3.56121	3.99331	1.43464	8.10466	7.83419	11.1032	8.53123	54.3795	1.12134	5.64926	1.41727	6.37416
	Ta#S26026145	0	Chitinase 1	Pathogenesis-related proteins	21.9343	39.2396	17.1594	79.2351	35.0935	50.1432	51.5393	113.852	1.78896	4.61758	1.42884	2.20903
	Ta#S12923491	0	Chitinase 2	Pathogenesis-related proteins	253.423	448.519	164.602	728.786	508.159	784.456	641.237	1423.77	1.76985	4.42756	1.54372	2.22035
	Ta#S18006636	5.99899e-148	Chitinase 5	Pathogenesis-related proteins	0.825777	5.80349	2.08032	29.3308	8.0194	16.7451	26.4182	78.7734	7.02791	14.0992	2.08807	2.98178
	Ta#S17889633	1.09081e-133	Chitinase 8	Pathogenesis-related proteins	—	—	0.159337	3.60296	—	—	1.39246	10.7802	nd	22.6122	nd	7.74184
	Ta#S22372462	1.74996e-25	Chitinase 8	Pathogenesis-related proteins	0.651187	0.488919	0.812149	15.3571	0.888464	2.43967	3.50497	16.1302	0.750811	18.9092	2.74594	4.60211
	Ta#S26026095	5.41522e-162	Chitinase 8	Pathogenesis-related proteins	1.02169	11.3689	1.74733	123.113	6.76694	24.4775	19.0121	179.083	11.1276	70.4579	3.61722	9.41941
	Ta#S26027862	1.24289e-144	Chitinase 8	Pathogenesis-related proteins	1.03278	21.0335	1.9336	235.605	8.70456	32.0879	38.0224	336.369	20.3659	121.848	3.68633	8.84661
	Ta#S37886578	8.44175e-78	Chitinase 8	Pathogenesis-related proteins	—	—	0	23.3452	1.01282	2.2022	2.36927	33.4092	nd	nd	2.17432	14.1011
	Ta#S52545486	9.84637e-180	Pathogenesis related (PR)-3 chitinase 2	Pathogenesis-related proteins	2.24753	16.0315	0.724362	46.2102	5.24682	21.0464	14.8308	118.417	7.13296	63.7943	4.01127	7.98451
	Ta#S32551126	1.45727e-124	Pathogenesis related protein	Pathogenesis-related proteins	—	—	0	4.28602	0.390329	1.33105	1.49599	32.5467	nd	nd	3.41006	21.756
	Ta#S37755692	2.75956e-72	Pathogenesis related protein	Pathogenesis-related proteins	4.93956	6.85942	6.05602	27.7687	6.98604	8.85221	15.4434	46.4585	1.38867	4.5853	1.26713	3.00831
	Ta#S52541261	5.72995e-112	Pathogenesis related protein	Pathogenesis-related proteins	6.99074	4.9571	5.23717	11.3304	8.93593	7.71956	13.153	36.1931	0.709096	2.16345	0.863879	2.75169
	Ta#S22365365	6.90435e-79	Pathogenesis-related maize seed protein	Pathogenesis-related proteins	0.159352	6.87627	5.38314	152.04	1.61945	20.858	22.7738	652.128	43.1515	28.2438	12.8797	28.635
	Ta#S26021690	6.72525e-20	Pathogenesis-related protein 1	Pathogenesis-related proteins	—	—	0	1.39847	—	—	0.154703	5.18063	nd	nd	nd	33.4876
	Ta#S26027900	4.92917e-92	Pathogenesis-related protein 1	Pathogenesis-related proteins	—	—	0.327386	8.57102	—	—	0.83803	42.4393	nd	26.1802	nd	50.6417
	Ta#S58905285	1.17606e-68	Pathogenesis-related protein 1	Pathogenesis-related proteins	0	8.96155	2.32538	171.824	2.04593	17.3186	24.465	696.529	nd	73.8906	8.46491	28.4704
	Ta#S17976520	1.14274e-45	Pathogenesis-related protein 1	Pathogenesis-related proteins	5.83443	12.8662	13.2193	56.5523	13.8423	16.8786	29.6483	131.089	2.20521	4.278	1.21935	4.42146
	Ta#S22377645	2.07305e-53	Pathogenesis-related protein 1	Pathogenesis-related proteins	0	1.43338	0.631383	31.4096	0	3.83628	2.83965	107.49	nd	49.7472	nd	37.8532
	Ta#S52129026	2.72319e-93	Pathogenesis-related protein 1	Pathogenesis-related proteins	0.16273	3.90285	0.237721	76.2531	0.301493	5.09193	7.35517	286.794	23.9836	320.767	16.8891	38.9922
	Ta#S22389160	4.30866e-61	Pathogenesis-related protein 10	Pathogenesis-related proteins	—	—	0	3.38529	1.02683	0.884823	1.2935	9.8357	nd	nd	0.861705	7.60392
	Ta#S13036309*	6.67936e-66	Pathogenesis-related protein 4	Pathogenesis-related proteins	0.0958883	1.16615	0	3.65959	0.336043	2.10107	1.23704	16.7143	12.1615	nd	6.25237	13.5116
	Ta#S13190570*	2.36404e-18	Pathogenesis-related protein 4	Pathogenesis-related proteins	3.46028	18.3203	5.4881	122.716	11.3246	49.1499	43.8443	482.103	5.29447	22.3605	4.34009	10.9958
	Ta#S22379469*	9.97802e-66	Pathogenesis-related protein 4	Pathogenesis-related proteins	0.0934029	1.73821	0.162791	24.5603	0.323794	3.76264	2.35712	65.9765	18.6098	150.869	11.6205	27.9903
	Ta#S50385414*	6.15757e-43	Pathogenesis-related protein 4	Pathogenesis-related proteins	5.51158	38.051	10.6337	336.048	28.191	143.783	131.886	1291.89	6.90383	31.6023	5.10032	9.79548
	Ta#S26022054*	3.31693e-33	Pathogenesis-related protein 4a	Pathogenesis-related proteins	0	1.57943	0.319922	11.9641	1.13063	2.45094	7.10164	34.0798	nd	37.397	2.16776	4.79886
	Ta#S22389146	5.16856e-97	Pathogenesis-related protein 5	Pathogenesis-related proteins	0.258261	9.28903	0.562498	61.5844	2.54881	10.0842	12.2247	135.154	35.9676	109.484	3.95642	11.0558
	Ta#S26028075	9.52615e-103	Pathogenesis-related protein 5	Pathogenesis-related proteins	1.57802	31.0318	2.66985	305.333	11.0349	49.814	43.8638	700.592	19.665	114.363	4.51421	15.972
	Ta#S18006174	1.57518e-116	Pathogenesis-related protein class i	Pathogenesis-related proteins	0.36338	16.6594	4.1429	224.206	9.56813	32.66	54.8117	458.461	45.8456	54.1182	3.41341	8.36429
	Ta#S58894672	1.24766e-41	Pathogenesis-related protein class i	Pathogenesis-related proteins	—	—	0.0783838	2.04974	0	1.36744	0	9.66854	nd	26.1501	nd	nd
	Ta#S22379736	2.61389e-62	Thaumatin-like protein	Pathogenesis-related proteins	—	—	0	4.33908	0	1.69259	0.836134	23.6557	nd	nd	nd	28.2917
	Ta#S12991237	3.56288e-143	Thaumatin-like protein	Pathogenesis-related proteins	1.92758	18.7002	5.8709	161.243	10.1954	51.247	50.1218	749.615	9.70142	27.4648	5.02647	14.9559
	Ta#S18012489	2.84686e-99	Thaumatin-like protein	Pathogenesis-related proteins	14.9466	32.2617	18.5484	89.0894	46.528	87.0076	82.5363	341.333	2.15847	4.80309	1.87001	4.13555
	Ta#S12923080	1.18794e-104	Class iii peroxidase	Pathogenesis-related proteins	10.4694	20.2957	3.0438	34.9416	14.8382	20.4137	10.788	40.2077	1.93858	11.4796	1.37576	3.72706
	Ta#S12923083	3.9314e-130	Class iii peroxidase	Pathogenesis-related proteins	4.3595	15.5838	1.51394	44.9278	13.6692	32.1513	20.1852	68.3673	3.57468	29.6761	2.3521	3.387
	Ta#S13157583	3.29827e-35	Peroxidase 12	Pathogenesis-related proteins	0.191777	2.17167	0.166125	6.89738	2.06855	3.85325	3.67166	14.4472	11.324	41.5192	1.86278	3.93478
	Ta#S17989184	2.09174e-52	Peroxidase 12	Pathogenesis-related proteins	0.0810438	1.10689	0.0775894	7.47438	0.239696	2.286	3.2964	12.7642	13.658	96.3324	9.53709	3.87218
	Ta#S17890050	6.14951e-136	Peroxidase 15-like	Pathogenesis-related proteins	140.506	250.714	100.925	666.893	163.296	271.469	164.121	453.965	1.78436	6.60781	1.66243	2.76603
	Ta#S26027275	1.14225e-179	Peroxidase 2	Pathogenesis-related proteins	18.7404	64.0723	63.6486	592.105	57.2199	95.2364	145.658	462.159	3.41894	9.30272	1.66439	3.1729
	Ta#S50378729	1.71326e-87	Peroxidase 51-like	Pathogenesis-related proteins	—	—	0.639881	7.70668	1.4417	4.94831	5.06326	61.6554	nd	12.0439	3.43228	12.177
	Ta#S52544472	0	Peroxidase n-like	Pathogenesis-related proteins	0.943724	3.33449	1.37194	42.3007	0.485985	3.43852	2.18981	32.6587	3.53334	30.8327	7.07536	14.9139
	Ta#S19224832	4.02417e-164	Peroxidasin-like protein	Pathogenesis-related proteins	—	—	0	6.00849	0	2.13776	1.05911	28.3451	nd	nd	nd	26.7631
	Ta#S16058073	0	ABC transporter c family member 3	detoxifying-related proteins	28.192	34.5956	27.4497	102.479	130.79	224.588	103.934	236.426	1.22714	3.73332	1.71717	2.27476
	Ta#S58908417	0	ABC transporter c family member 3	detoxifying-related proteins	5.74496	6.26182	6.18984	19.8835	11.5486	14.1803	15.3808	36.1168	1.08997	3.21229	1.22788	2.34817
	Ta#S32697088	2.58812e-114	ABC transporter c family member 4-like	detoxifying-related proteins	34.8537	41.7173	33.3308	67.5786	69.4928	76.0976	61.579	127.82	1.19693	2.02751	1.09504	2.07571
	Ta#S58852002	1.75479e-116	ABC transporter g family member 28-like	detoxifying-related proteins	4.09114	7.1826	4.75109	15.4713	7.77802	15.4275	13.5378	39.8925	1.75565	3.25636	1.98348	2.94676
	Ta#S58889388	0	ABC transporter g family member 28-like	detoxifying-related proteins	9.53798	8.66532	9.62205	29.3627	11.5127	19.1549	24.6475	80.1873	0.908508	3.0516	1.66381	3.25336
	Ta#S22381984	6.96505e-90	PDR-like ABC transporter	detoxifying-related proteins	1.52445	3.56451	2.1655	104.112	1.65943	6.32415	13.9991	76.0438	2.33823	48.0775	3.81105	5.43204
	Ta#S58896152	0	PDR-like ABC transporter	detoxifying-related proteins	142.717	272.054	295.279	915.299	254.038	457.068	579.909	1254.41	1.90624	3.09978	1.79921	2.16311
	Ta#S58883878	1.05123e-37	UDP-glycosyltransferase 74e1	detoxifying-related proteins	0.159352	1.52375	0.564055	8.44282	2.91978	5.76495	3.05217	8.78609	9.56216	14.9681	1.97445	2.87863
	Ta#S58890839	1.78961e-53	UDP-glycosyltransferase 74e1	detoxifying-related proteins	4.31925	7.12376	4.52816	42.5584	16.7893	30.889	17.9524	75.8893	1.6493	9.3986	1.83981	4.22725
	Ta#S58892291	2.15368e-124	UDP-glycosyltransferase 74f2-like	detoxifying-related proteins	2.59748	4.05595	3.82895	21.3718	9.47147	23.361	12.511	30.9069	1.5615	5.58163	2.46646	2.47038
	Ta#S32591725	2.46539e-72	WRKY transcription factor	WRKY transcription factors	—	—	0.318951	2.57207	—	—	0.75167	8.84067	nd	8.06416	nd	11.7614
	Ta#S37223557	1.44757e-111	WRKY transcription factor	WRKY transcription factors	—	—	0	2.00658	0.158057	0.817027	0.772138	5.30615	nd	nd	5.1692	6.87202
	Ta#S17976942	8.42459e-15	WRKY14 transcription factor	WRKY transcription factors	0.54621	2.20666	1.69124	8.13036	2.23113	6.09965	6.55451	20.506	4.03996	4.80733	2.73388	3.12854
	Ta#S37443273	1.54319e-145	WRKY45-like transcription factor	WRKY transcription factors	4.08285	8.55337	12.9561	26.1066	10.4951	8.0766	23.4531	49.8572	2.09495	2.015	0.769557	2.12583
	Ta#S44692931	0	WRKY53 - superfamily of tfs having wrky and zinc finger domains	WRKY transcription factors	1.46522	5.23355	2.661	18.0692	3.03976	6.12763	14.7498	35.4045	3.57185	6.79037	2.01583	2.40034
	Ta#S37223554	0	WRKY53 - superfamily of tfs having wrky and zinc finger domains	WRKY transcription factors	5.20769	11.1225	4.14446	34.6879	10.1595	21.6271	27.627	80.8817	2.13578	8.36971	2.12875	2.92764
	Ta#S44692929	0	WRKY53 - superfamily of tfs having wrky and zinc finger domains	WRKY transcription factors	4.39923	11.6397	5.8556	43.6729	9.04804	18.8048	31.0297	87.8888	2.64584	7.45831	2.07833	2.83241
	Ta#S43896572	5.87888e-149	Ethylene-responsive transcription factor 1B	Ethylene-related protein	0.767386	0.46352	0	3.12543	0.717415	2.63338	2.74215	16.1291	0.604025	nd	3.67065	5.8819
	Ta#S52542789	3.017e-162	Salicylic acid-binding protein 2	Salicylic acid-related protein	3.8316	8.56933	7.75427	71.6593	14.415	26.7282	44.3163	138.963	2.23649	9.24127	1.85419	3.13571
	Ta#S17890775	6.27927e-147	Phenylalanine ammonia-lyase	Phenylalanine ammonia-lyase	3.98749	5.31627	3.22089	12.5756	5.45693	9.0935	9.10686	26.0434	1.33324	3.90439	1.66641	2.85976
	Ta#S17898253	1.38962e-152	Phenylalanine ammonia-lyase	Phenylalanine ammonia-lyase	4.73366	3.5525	3.38593	8.851	5.1499	6.39535	8.84765	21.8758	0.750476	2.61405	1.24184	2.4725
	Ta#S17987626	6.9254e-91	Phenylalanine ammonia-lyase	Phenylalanine ammonia-lyase	4.94648	6.30972	4.51849	14.2001	11.0599	19.7325	12.1235	41.6935	1.2756	3.14267	1.78415	3.43907
	Ta#S37833134	6.46887e-102	Phenylalanine ammonia-lyase	Phenylalanine ammonia-lyase	1.40537	3.18992	1.05983	7.41273	5.28619	7.16222	6.34004	26.3867	2.26981	6.99428	1.35489	4.16191
	Ta#S37943097	1.07062e-151	Phenylalanine ammonia-lyase	Phenylalanine ammonia-lyase	1.64874	2.248	1.60435	7.5482	3.43153	6.7834	8.71958	20.2087	1.36346	4.70483	1.97678	2.31762
	Ta#S52545562	0	Phenylalanine ammonia-lyase	Phenylalanine ammonia-lyase	413.982	474.655	472.923	982.636	460.142	571.095	572.785	1172.67	1.14656	2.07779	1.24113	2.04732
	Ta#S17892759	1.99576e-68	Ascorbate peroxidase	Ascorbate peroxidase	27.7606	39.237	24.3184	69.2062	40.4531	39.218	49.4396	109.923	1.41341	2.84584	0.96947	2.22339
	Ta#S26027786	4.83972e-45	Ascorbate peroxidase	Ascorbate peroxidase	12.4863	12.6215	7.93495	17.3213	15.8351	16.1417	17.1684	35.1112	1.01083	2.18291	1.01936	2.0451
	Ta#S51841456	8.56414e-164	Ascorbate peroxidase	Ascorbate peroxidase	342.332	525.36	315.903	857.132	535.048	612.518	682.297	1452.47	1.53465	2.71328	1.14479	2.12879
	Ta#S22386683	9.91669e-58	Bowman-birk type trypsin inhibitor	Bowman-birk inhibitor	20.4791	32.0676	15.8739	51.7039	44.9522	62.3808	63.6223	156.191	1.56587	3.25716	1.38772	2.45498
	Ta#S26026642	1.24774e-80	Bowman-birk type trypsin inhibitor	Bowman-birk inhibitor	35.0127	43.3551	7.26721	48.435	56.5076	67.68	49.2534	136.32	1.23827	6.66487	1.19771	2.76773
	Ta#S58882969	4.00938e-37	Bowman-birk type trypsin inhibitor	Bowman-birk inhibitor	0.353864	3.93956	0.637094	7.8888	4.51415	12.6409	5.85706	43.7191	11.133	12.3825	2.80027	7.46434
	Ta#S12923152	1.43245e-44	Bowman-birk type wound-induced protease inhibitor	Bowman-birk inhibitor	27.3444	55.9435	17.0795	80.3836	70.247	113.803	116.755	327.093	2.04589	4.70644	1.62004	2.80154
	Ta#S13130487	5.98573e-26	Bowman-birk type wound-induced protease inhibitor	Bowman-birk inhibitor	46.2203	95.9224	31.3545	185.093	96.5113	151.461	175.749	574.825	2.07533	5.90324	1.56936	3.27071
	Ta#S22379754	1.40603e-32	Bowman-birk type wound-induced protease inhibitor	Bowman-birk inhibitor	16.31	43.5079	20.6424	145.899	49.6389	67.1244	116.851	377.962	2.66756	7.06794	1.35226	3.23455
	Ta#S37755529	3.18443e-126	Calcium-binding protein	Calcium-binding related protein	0.551037	3.20259	1.0496	8.5436	2.63993	4.14007	6.07852	21.4802	5.81193	8.13985	1.56825	3.5338
	Ta#S58885189	2.9566e-66	Calcium-binding protein	Calcium-binding related protein	0	1.52018	0.639844	4.36685	2.37757	2.91817	4.56584	11.1146	nd	6.82487	1.22738	2.4343
	Ta#S17890255	8.23375e-68	Calcium-binding protein CML45	Calcium-binding related protein	1.09679	3.19034	1.21901	12.1314	1.80561	3.85169	5.79435	13.5325	2.9088	9.95182	2.13318	2.33547
	Ta#S18012567	1.51004e-82	Calcium-binding protein CML45	Calcium-binding related protein	0.0802034	0.900037	0	6.716	0.577724	0.75134	1.7908	6.19628	11.2219	nd	1.30052	3.46006
	Ta#S13176423	3.5445e-31	Calcium-binding protein cml45-like	Calcium-binding related protein	1.36373	5.7364	1.21145	15.1195	2.14214	5.65332	10.3153	23.4279	4.20642	12.4804	2.6391	2.27119
	Ta#S50380987	1.12351e-16	Calcium-binding protein cml45-like	Calcium-binding related protein	0.652589	2.12159	0.402758	8.57554	1.15012	2.92981	3.98708	14.0858	3.25104	21.2921	2.5474	3.53286
	Ta#S58891200	6.00649e-120	Calcium-binding protein cml45-like	Calcium-binding related protein	—	—	0	2.5756	0.341713	2.75643	3.477	15.5648	nd	nd	8.06651	4.4765
	Ta#S26028794	1.77498e-141	Calcium-dependent protein kinase 5	Calcium-binding related protein	20.2225	26.6935	16.8438	47.9611	23.0658	25.8378	31.21	62.4817	1.31999	2.8474	1.12018	2.00198
	Ta#S58884145	8.94405e-64	Calcium-transporting ATPase plasma membrane-type	Calcium-binding related protein	1.71854	5.95367	2.69964	29.9814	6.80376	9.4008	16.0875	36.5253	3.46439	11.1057	1.38171	2.27042
	Ta#S32552814	5.42566e-122	Calcium-transporting atpase plasma membrane-type-like	Calcium-binding related protein	6.65554	16.433	6.304	84.2071	18.2566	32.1531	41.9057	122.622	2.46907	13.3577	1.76118	2.92614
	Ta#S58855492	2.03175e-150	Calmodulin-binding protein	Calcium-binding related protein	3.83648	6.10869	6.38732	22.6033	12.9718	10.8098	20.3741	42.0922	1.59226	3.53878	0.833334	2.06596
	Ta#S58884618*	0	Calmodulin-binding protein	Calcium-binding related protein	25.8201	86.539	17.0494	301.56	54.9053	133.696	145.123	402.09	3.35161	17.6874	2.43503	2.77069
	Ta#S58890651	0	Calmodulin-binding receptor-like cytoplasmic kinase 2-like	Calcium-binding related protein	3.12111	3.53927	7.23034	25.835	4.66276	8.15477	11.1762	38.1154	1.13398	3.57314	1.74892	3.41041
	Ta#S37852922*	1.61856e-16	Disease resistance protein RGA2	Disease resistance protein	1.62799	7.37844	0.232671	21.1576	2.87037	11.1686	9.00332	38.0238	4.53225	90.9335	3.89101	4.22331
	Ta#S58886654	5.69092e-52	Disease resistance protein RGA2	Disease resistance protein	—	—	0.166939	2.35215	0.701219	1.01088	2.39511	12.6905	nd	14.0899	1.4416	5.29851
	Ta#S58912124*	0	Disease resistance protein RGA2	Disease resistance protein	0.626218	1.01875	6.14369	25.0573	0.905908	2.21988	7.86669	19.434	1.62684	4.07854	2.45045	2.47042
	Ta#S58912134*	0	Disease resistance protein RGA2	Disease resistance protein	0.622202	0.667543	5.49887	14.3293	0.327084	0.632133	3.20453	10.8208	1.07287	2.60587	1.93263	3.37671
	Ta#S58885559	9.47677e-108	Disease resistance protein RGA4	Disease resistance protein	1.04353	1.7764	0.393573	6.25037	1.06608	1.27385	1.45782	5.80898	1.70231	15.8811	1.19489	3.9847
	Ta#S58885774	0	Disease resistance protein RPM1	Disease resistance protein	0	1.7002	1.11424	14.132	4.64029	9.25714	16.038	49.0151	nd	12.6831	1.99495	3.05619
	Ta#S58897577	4.31899e-76	Disease resistance protein RPM1	Disease resistance protein	0.283301	0.920903	11.4685	24.0831	0.817853	1.63077	8.3833	19.2747	3.25061	2.09993	1.99397	2.29918
	Ta#S52543731	0	Disease resistance protein RPM1	Disease resistance protein	12.0536	28.7629	32.7165	79.3496	22.5585	49.8701	50.3925	106.939	2.38626	2.42537	2.2107	2.12213
	Ta#S37780173	4.98267e-124	Disease resistance protein RPM1	Disease resistance protein	3.85762	10.089	9.16594	38.9219	14.1203	31.3941	36.3215	84.3576	2.61534	4.24636	2.22334	2.32252
	Ta#S58903426	5.99365e-176	Disease resistance protein RPP13	Disease resistance protein	—	—	2.02922	10.8096	0.562344	1.88428	3.3011	12.7392	nd	5.32697	3.35075	3.85908
	Ta#S13151667*	1.18147e-19	Disease resistance response protein 206-like	Disease resistance protein	0.831317	3.02613	1.58691	5.97013	3.97308	8.432	7.80235	29.9141	3.64017	3.76211	2.12228	3.83398
	Ta#S18007433*	9.50593e-98	Disease resistance response protein 206-like	Disease resistance protein	1.52325	5.44909	1.03763	9.288	6.27894	14.285	13.2421	47.8203	3.57727	8.95115	2.27506	3.61122
	Ta#S58895903*	0	Disease resistance RPP13-like protein 1	Disease resistance protein	0.98601	1.72917	10.5924	61.2584	1.36923	7.93131	14.0795	81.951	1.7537	5.78323	5.79254	5.82061
	Ta#S16191135*	3.21083e-80	NBS-LRR resistance-like protein	Disease resistance protein	1.7903	1.99362	8.64014	30.5815	1.62957	2.35236	8.14442	19.0286	1.11356	3.53947	1.44355	2.3364
	Ta#S17986226	1.82013e-114	LRR receptor-like serine/threonine-protein kinase	Receptor-like kinases	1.64162	8.80112	2.3499	62.4744	3.0735	11.7003	14.7722	49.4761	5.36124	26.5861	3.80683	3.34927
	Ta#S37852405	1.06951e-124	LRR receptor-like serine/threonine-protein kinase	Receptor-like kinases	0.390489	2.6183	0.632377	6.81925	6.52509	14.922	10.5808	37.9465	6.70517	10.7835	2.28686	3.58636
	Ta#S58887112	3.34624e-27	LRR receptor-like serine/threonine-protein kinase	Receptor-like kinases	1.6627	5.55623	0.714741	33.261	1.29806	4.92553	5.39663	25.6867	3.34169	46.5358	3.79453	4.75976
	Ta#S58890312*	1.65249e-95	LRR receptor-like serine/threonine-protein kinase	Receptor-like kinases	0.19299	1.59109	0.40687	38.4085	1.28533	3.84517	2.41098	52.0055	8.2444	94.4001	2.99157	21.5703
	Ta#S58901925	1.77887e-42	LRR receptor-like serine/threonine-protein kinase	Receptor-like kinases	0.518339	0.386096	4.28655	20.7277	0.818532	1.98038	6.80223	16.4954	0.744871	4.83551	2.41943	2.425
	Ta#S58902849	0	LRR receptor-like serine/threonine-protein kinase	Receptor-like kinases	0.265538	0.694434	2.74062	37.9653	0.31663	2.64306	4.12065	28.4496	2.6152	13.8528	8.34748	6.90415
	Ta#S58902930	0	LRR receptor-like serine/threonine-protein kinase	Receptor-like kinases	0.909083	0.711047	2.81731	23.0084	0.649203	1.35984	2.47628	16.9941	0.782158	8.1668	2.09463	6.86275
	Ta#S58904163	0	LRR receptor-like serine/threonine-protein kinase	Receptor-like kinases	0.193889	0.876324	0.561657	12.2014	0.0825934	2.13777	2.93293	9.6518	4.51972	21.7239	25.883	3.29084
	Ta#S58905592	0	LRR receptor-like serine/threonine-protein kinase	Receptor-like kinases	7.56792	7.20945	11.7126	50.3886	5.09667	9.77247	15.9639	34.4787	0.952633	4.3021	1.91742	2.15979
	Ta#S58907745	1.76263e-144	LRR receptor-like serine/threonine-protein kinase	Receptor-like kinases	0.953325	1.49256	8.82137	36.6891	1.33193	2.04139	12.3388	25.2068	1.56564	4.15911	1.53265	2.04289
	Ta#S58884774	3.35532e-169	LRR receptor-like serine/threonine-protein kinase	Receptor-like kinases	0.0934029	0.735625	0.736705	5.27671	0.335746	0.574573	2.93851	14.068	7.87583	7.16258	1.71133	4.78747
	Ta#S32500390	1.47786e-113	LRR receptor-like serine/threonine-protein kinase gso2	Receptor-like kinases	7.12375	6.63928	7.03692	17.8394	11.3651	14.1075	11.4357	29.4316	0.931992	2.53511	1.2413	2.57366
	Ta#S52543058	7.22757e-160	Cysteine-rich receptor-like protein kinase 10	Receptor-like kinases	0.324175	1.24509	0.395681	4.64922	0.570157	2.30235	1.38734	11.1404	3.8408	11.7499	4.0381	8.03004
	Ta#S52544674	0	Cysteine-rich receptor-like protein kinase 10-like	Receptor-like kinases	1.20364	4.21846	1.69341	10.9775	5.65159	11.0255	11.2576	43.1615	3.50475	6.48246	1.95086	3.83397
	Ta#S58900320	0	Cysteine-rich receptor-like protein kinase 10-like	Receptor-like kinases	0.698593	0.815447	2.72005	12.2855	0.728296	1.48116	3.96592	13.2091	1.16727	4.51666	2.03374	3.33066
	Ta#S15902956	1.16864e-74	Cysteine-rich receptor-like protein kinase 2	Receptor-like kinases	2.71155	4.46522	4.83467	10.2998	5.20507	7.50641	7.58889	17.8663	1.64674	2.13039	1.44214	2.35427
	Ta#S58906618	0	Cysteine-rich receptor-like protein kinase 20	Receptor-like kinases	9.50666	13.6995	13.8713	49.0556	16.0094	21.7739	28.1706	64.7865	1.44104	3.53649	1.36007	2.29979
	Ta#S58892862	0	Cysteine-rich receptor-like protein kinase 20-like	Receptor-like kinases	1.3996	1.24214	3.67662	14.818	0.489344	4.08162	4.84138	15.2021	0.887497	4.03035	8.341	3.14002
	Ta#S58891454	0	Cysteine-rich receptor-like protein kinase 23	Receptor-like kinases	1.53091	4.45962	3.41634	20.0645	11.8539	19.033	21.1124	58.5247	2.91304	5.8731	1.60563	2.77206
	Ta#S32420366	3.12954e-67	Cysteine-rich receptor-like protein kinase 25	Receptor-like kinases	0.261838	1.25198	0.554238	3.82478	1.2687	5.6983	4.29732	16.8725	4.78151	6.90098	4.49145	3.92629
	Ta#S37942017	0	Cysteine-rich receptor-like protein kinase 25	Receptor-like kinases	0.231391	1.80997	1.30619	10.1223	1.87365	5.19591	6.61361	20.899	7.82215	7.74945	2.77314	3.16
	Ta#S58899313	0	Cysteine-rich receptor-like protein kinase 25	Receptor-like kinases	0.515234	3.32413	2.1714	35.6235	2.78951	6.28602	9.89502	43.462	6.45169	16.4058	2.25345	4.39231
	Ta#S58885293*	2.26517e-104	Cysteine-rich receptor-like protein kinase 26	Receptor-like kinases	—	—	0	3.95354	—	—	1.06557	6.16415	nd	nd	nd	5.78482
	Ta#S58895317	8.29642e-170	Cysteine-rich receptor-like protein kinase 26	Receptor-like kinases	0.695098	0.156282	12.9471	28.9699	0.297376	1.04846	5.99785	26.8018	0.224835	2.23756	3.52571	4.46857
	Ta#S58895476*	0	Cysteine-rich receptor-like protein kinase 26	Receptor-like kinases	—	—	0.322118	15.3354	—	—	0.370779	10.2425	nd	47.6081	nd	27.6243
	Ta#S58912129	6.1527e-66	Cysteine-rich receptor-like protein kinase 41	Receptor-like kinases	2.4328	3.84587	4.60329	11.6925	1.29436	4.52604	5.83239	12.2681	1.58084	2.54002	3.49674	2.10345
	Ta#S58889910	2.12966e-31	Cysteine-rich receptor-like protein kinase 6	Receptor-like kinases	2.68765	4.07084	2.32016	16.7156	3.27198	7.228	10.4551	31.1393	1.51465	7.20448	2.20906	2.97839
	Ta#S17888862	2.34051e-54	Cysteine-rich repeat secretory protein 55-like	Receptor-like kinases	12.9135	18.4376	8.46398	18.2353	28.2264	39.3011	22.0779	51.7762	1.42778	2.15446	1.39236	2.34516
	Ta#S58885214*	1.52802e-96	Receptor-like kinase	Receptor-like kinases	1.08682	5.85496	3.08678	36.9925	1.84925	7.83095	7.69558	42.4925	5.38725	11.9842	4.23466	5.52167
	Ta#S26028640	0	Receptor-like protein kinase	Receptor-like kinases	0.775726	0.7827	2.37384	8.68482	3.69009	6.28487	9.38125	25.1498	1.00899	3.65855	1.70318	2.68086
	Ta#S24623060	7.04576e-171	Receptor-like protein kinase	Receptor-like kinases	0.768029	4.88354	5.04969	73.5826	4.53498	18.4379	14.1637	93.7127	6.35854	14.5717	4.06569	6.61639
	Ta#S58912569	1.14762e-106	Receptor-like protein kinase	Receptor-like kinases	0.162088	0.796762	0.575445	5.91261	0.325544	1.61077	1.19535	11.5709	4.91563	10.2749	4.94792	9.67998
	Ta#S26028614*	1.01657e-160	Receptor-like protein kinase	Receptor-like kinases	0.801882	1.30433	3.3142	18.7218	1.6986	8.43004	10.3	42.1013	1.62658	5.64897	4.96293	4.08751
	Ta#S58884824	6.09146e-36	Receptor-like protein kinase	Receptor-like kinases	0.175564	1.09229	1.2883	9.70768	0.383213	2.47884	2.27519	16.7835	6.22159	7.53529	6.46857	7.37675
	Ta#S17889364	8.43645e-153	Receptor-like protein kinase haiku2-like	Receptor-like kinases	2.58101	4.47791	4.70773	14.5153	7.30836	9.34072	9.31075	19.7436	1.73494	3.08329	1.27809	2.12051
	Ta#S52543918	0	Receptor-like protein kinase hsl1-like	Receptor-like kinases	2.01307	5.68673	1.93817	17.712	6.48186	12.9773	17.3221	56.1038	2.82491	9.13852	2.0021	3.23886
	Ta#S58891450	0	Resistance-related receptor-like kinase	Receptor-like kinases	10.8879	18.9808	39.4475	129.135	12.9763	25.7341	41.7827	115.37	1.7433	3.27359	1.98316	2.76118
	Ta#S58898764*	0	Resistance-related receptor-like kinase	Receptor-like kinases	0.164338	0.801728	1.14055	20.3496	0.482107	1.92396	3.174	17.2825	4.87852	17.8419	3.99073	5.44504
	Ta#S58898766	0	Resistance-related receptor-like kinase	Receptor-like kinases	1.23061	1.66232	4.29275	17.878	1.27895	2.09706	3.7951	15.2644	1.35081	4.16469	1.63967	4.02213
	Ta#S22387218	1.76505e-114	Leucine-rich repeat receptor-like protein kinase	Receptor-like kinases	2.34211	4.41495	2.16654	10.794	5.92032	10.2351	8.26846	20.9653	1.88503	4.98216	1.72882	2.53557
	Ta#S37919156	5.70946e-93	Leucine-rich repeat receptor-like protein kinase family protein	Receptor-like kinases	1.76323	3.73256	6.75482	16.6359	6.37924	9.16227	8.72568	19.1992	2.11689	2.46282	1.43626	2.20031
	Ta#S58896903*	4.19703e-157	Leucine-rich repeat receptor-like/serine threonine-protein kinase	Receptor-like kinases	18.6197	25.0885	24.0227	53.1102	26.1762	37.7446	36.926	80.1382	1.34742	2.21084	1.44195	2.17024
	Ta#S12923252	8.29827e-151	Oxalate oxidase gf	Germin and Germin-like proteins	8.56176	52.4915	4.27763	97.927	21.903	103.089	62.5829	304.808	6.13093	22.8928	4.70663	4.87046
	Ta#S18012750	3.83471e-117	Oxalate oxidase gf	Germin and Germin-like proteins	112.574	209.728	65.6985	314.121	177.583	256.892	192.745	565.768	1.86303	4.78125	1.4466	2.93532
	Ta#S37945582	1.61312e-128	Oxalate oxidase gf	Germin and Germin-like proteins	2.47157	14.9454	0.550961	20.5559	4.19329	20.597	12.5293	79.7385	6.04691	37.3092	4.9119	6.36415
	Ta#S52129023	3.6645e-159	Oxalate oxidase gf	Germin and Germin-like proteins	81.9734	266.793	48.1887	576.247	217.137	438.555	297.726	1325.77	3.25463	11.9581	2.01971	4.45301
	Ta#S52129024	7.37643e-157	Oxalate oxidase gf	Germin and Germin-like proteins	13.3979	42.2491	13.5832	115.672	25.5525	93.0195	69.1235	263.855	3.15341	8.51584	3.64033	3.81716
	Ta#S12923010	3.23481e-144	Oxalate oxidase gf	Germin and Germin-like proteins	51.3338	120.025	57.377	437.629	95.2282	163.305	204.72	604.945	2.33813	7.62724	1.71488	2.95498
	Ta#S18008897	3.70731e-73	Oxalate oxidase gf	Germin and Germin-like proteins	4.74846	13.3745	1.05777	13.342	8.48429	14.1746	9.3078	27.3331	2.8166	12.6133	1.67069	2.93658
	Ta#S22377586	9.88173e-40	Oxalate oxidase gf	Germin and Germin-like proteins	10.4871	36.0027	6.56923	80.2313	18.0664	48.1139	33.4957	192.232	3.43306	12.2132	2.66318	5.739
	Ta#S26027721	8.35443e-131	Germin-like protein 8-5	Germin and Germin-like proteins	0.573344	13.4404	0.625106	50.7182	3.90596	22.012	11.0349	260.542	23.4421	81.1353	5.63549	23.6106
	Ta#S26028441	5.10568e-86	Germin-like protein 8-5	Germin and Germin-like proteins	0.441765	2.47743	1.04133	9.83947	0.25198	2.51805	1.817	54.5937	5.60802	9.4489	9.99307	30.0461
	Ta#S32604456	9.92372e-154	Germin-like protein 8-5	Germin and Germin-like proteins	0.402455	7.3726	1.38879	19.1554	2.05359	11.0151	7.10662	125.475	18.3191	13.7929	5.36382	17.656
	Ta#S37916316	1.75776e-78	Germin-like protein 8-5	Germin and Germin-like proteins	0.382951	1.42657	0.0775894	1.97407	0.476986	2.40802	0.614893	14.7438	3.72522	25.4425	5.04841	23.9778
	Ta#S50389518	4.38418e-138	Germin-like protein 8-5	Germin and Germin-like proteins	0	0.94792	0	3.53535	0.489433	1.52858	0.606669	16.3606	nd	nd	3.12316	26.9679
	Ta#S18010854*	4.04809e-110	Germin-like protein subfamily T member 2-like	Germin and Germin-like proteins	0.250086	2.98454	1.75909	17.3314	2.28473	6.15913	7.98237	61.6108	11.934	9.85246	2.69578	7.71836
	Ta#S52541176	0	Glutathione s-like protein	Glutathione transferase	7.35982	35.1401	6.28761	181.957	17.5963	47.5472	79.9285	338.827	4.77459	28.939	2.70212	4.23913
	Ta#S19222980	2.95312e-118	Glutathione s-transferase	Glutathione transferase	—	—	0.0780796	2.60015	—	—	0.783436	16.4313	nd	33.3012	nd	20.9734
	Ta#S13109609	7.08773e-158	Glutathione s-transferase 4-like	Glutathione transferase	1.91554	3.23086	1.29242	8.6042	5.47315	4.17455	8.48629	39.3134	1.68666	6.65744	0.762732	4.63258
	Ta#S16057999	1.47432e-152	Glutathione s-transferase 4-like	Glutathione transferase	49.8668	101.042	51.0383	274.549	97.7616	138.451	208.712	774.58	2.02624	5.37928	1.41621	3.71123
	Ta#S18009609	7.86149e-146	Glutathione s-transferase gst 34	Glutathione transferase	2.41473	8.25162	4.61847	21.6891	9.75254	11.5921	28.9829	84.8502	3.4172	4.69616	1.18862	2.92759
	Ta#S24623185	4.45656e-147	Glutathione s-transferase gstu6	Glutathione transferase	0.804081	2.2601	0.164536	2.08056	0.885068	0.955385	3.16766	11.5779	2.81078	12.645	1.07945	3.65502
	Ta#S32563787	2.59652e-111	Glutathione s-transferase gstu6	Glutathione transferase	0.903677	2.2399	2.57831	9.31044	3.59974	4.20971	6.26681	26.147	2.47865	3.61106	1.16945	4.1723
	Ta#S17889235	5.26235e-129	Glutathione s-transferase gstu6-like	Glutathione transferase	3.10395	4.4528	6.59353	27.7644	7.17754	9.22343	17.4204	39.8123	1.43456	4.21086	1.28504	2.28538
	Ta#S26022592	4.25072e-131	Glutathione s-transferase gstu6-like	Glutathione transferase	3.24443	8.55439	7.29122	21.5157	8.1571	14.9228	29.6946	73.182	2.63664	2.9509	1.82942	2.46449
	Ta#S32551183	3.09742e-108	Glutathione s-transferase gstu6-like	Glutathione transferase	0.217642	1.11249	0.494596	13.9974	0.794602	4.06654	8.9553	62.6943	5.11155	28.3007	5.1177	7.0008
	Ta#S37771750	2.74332e-134	Glutathione s-transferase gstu6-like	Glutathione transferase	1.62953	9.00294	2.6592	51.5744	11.1371	24.2047	58.3821	391.115	5.52486	19.3947	2.17334	6.69923
	Ta#S37920419	5.24824e-127	Glutathione s-transferase gstu6-like	Glutathione transferase	0.356483	2.11825	0.415821	9.9332	1.04409	3.70684	12.7199	87.325	5.94207	23.8882	3.55031	6.86522
	Ta#S17984359	1.73608e-139	Glutathione s-transferase gstu6-like	Glutathione transferase	9.50727	30.2379	14.1951	81.4923	25.2613	46.4181	75.4346	285.882	3.1805	5.74086	1.83752	3.78979
	Ta#S18006105	4.01125e-119	Glutathione s-transferase gstu6-like	Glutathione transferase	17.0341	34.6333	29.7275	104.386	33.0938	47.6791	63.9714	160.311	2.03317	3.51142	1.44073	2.50597
	Ta#S18005878	1.85643e-115	Glutathione transferase	Glutathione transferase	3.91932	4.31104	4.37303	11.7045	7.49003	12.584	12.2603	26.814	1.09995	2.67652	1.6801	2.18706
	Ta#S22385270	8.94709e-155	Glutathione transferase	Glutathione transferase	0.289777	1.58569	0.324427	8.88488	1.51726	4.71446	5.10332	18.0921	5.47209	27.3864	3.10722	3.54515
	Ta#S58904457	1.23473e-130	Glutathione transferase	Glutathione transferase	160.934	321.015	205.325	1532.01	217.321	411.506	421.153	1351.37	1.9947	7.4614	1.89354	3.20873
	Ta#S18007666	5.98362e-35	Protein WIR1A-Associated with pathogen defense	WIR1 proteins	0.798663	11.5642	1.29651	49.6289	1.99219	15.6331	15.4156	95.3458	14.4795	38.2788	7.84721	6.18504
	Ta#S22378041	1.00881e-32	Protein WIR1A-Associated with pathogen defense	WIR1 proteins	2.16825	20.6313	2.96541	146.511	6.23218	37.6117	24.5261	143.555	9.51522	49.4066	6.03509	5.85317
	Ta#S22385474	1.76004e-35	Protein WIR1A-Associated with pathogen defense	WIR1 proteins	0.321439	8.74012	1.21134	130.522	2.02229	9.90113	13.0087	83.6617	27.1906	107.751	4.89601	6.43122
	Ta#S32661131	3.01515e-37	Protein WIR1B-Associated with pathogen defense	WIR1 proteins	0	1.21448	0.0864565	15.1326	0.307162	1.00064	1.72922	13.998	nd	175.032	3.25768	8.095
	Ta#S58886228	0	Wall-associated receptor kinase 1	Cell wall-related proteins	—	—	0.156768	3.39177	0.405924	1.95499	1.54905	6.32888	nd	21.6357	4.81614	4.08566
	Ta#S17989424*	0	Wall-associated receptor kinase 2	Cell wall-related proteins	4.79162	7.73314	3.03486	11.9746	8.17575	19.9759	11.2086	43.6773	1.61389	3.9457	2.44331	3.89677
	Ta#S58906595	0	Wall-associated receptor kinase 2-like	Cell wall-related proteins	14.6681	18.4487	14.4822	47.7621	18.3203	25.8104	22.1553	54.0081	1.25775	3.298	1.40884	2.4377
	Ta#S24662599	0	Wall-associated receptor kinase 3	Cell wall-related proteins	20.6913	30.3368	12.562	51.0417	42.6509	88.1171	49.1018	118.973	1.46616	4.0632	2.06601	2.42298
	Ta#S58909879	0	Wall-associated receptor kinase 5	Cell wall-related proteins	0.570999	1.03915	4.36973	10.8248	0.728209	1.86328	7.16831	24.493	1.81988	2.47722	2.55871	3.41685
	Ta#S22496168	0	Xylanase inhibitor	Cell wall-related proteins	3.17505	4.82837	2.3549	6.7434	6.23897	7.52482	7.37849	17.8924	1.52072	2.86355	1.2061	2.42494
	Ta#S58898908	0	37 kDa inner envelope membrane protein, chloroplastic		8.89843	12.3328	27.3048	84.7629	6.25833	10.5507	23.7709	74.0295	1.38595	3.10432	1.68586	3.1143
	Ta#S22372634	4.78427e-116	3beta-hydroxysteroid-dehydrogenase decarboxylase isoform 1		0	3.19384	0	32.9027	0.408032	11.0009	8.17079	102.757	nd	nd	26.9607	12.5762
	Ta#S24513585	8.11079e-84	3beta-hydroxysteroid-dehydrogenase decarboxylase isoform 1		0.252755	8.33229	0.156159	81.9237	1.88419	19.1041	23.5103	268.195	32.9659	524.616	10.1391	11.4075
	Ta#S32720466	6.24971e-152	3beta-hydroxysteroid-dehydrogenase decarboxylase isoform 1		0.190347	16.616	1.35956	210.436	7.29356	54.3289	52.4832	632.886	87.2933	154.782	7.44889	12.0588
	Ta#S52541820	0	3-hydroxybenzoate 6-hydroxylase 1-like		1.10696	3.77848	0.417083	9.68599	5.24123	12.541	16.0929	57.0844	3.41339	23.2231	2.39276	3.54717
	Ta#S17989129	3.57007e-144	3'-N-debenzoyl-2'-deoxytaxol N-benzoyltransferase				0	3.96119	0	0.782301	1.68395	6.16611	nd	nd	nd	3.6617
	Ta#S17989227	0	4-coumarate-CoA ligase 5		1.77267	2.77516	0.960084	4.70156	2.93054	4.50426	7.29662	21.363	1.56553	4.89703	1.53701	2.92779
	Ta#S12933817	4.38515e-69	5-pentadecatrienyl resorcinol o-methyltransferase		0.318704	4.17838	0.162791	9.1343	1.04716	14.9763	4.80324	66.3955	13.1106	56.1104	14.3018	13.8231
	Ta#S13011452	2.15992e-79	60s ribosomal protein L10		—	—	0	2.51771	0	0.964196	0	20.4114	nd	nd	nd	nd
	Ta#S15824349	3.69492e-37	60s ribosomal protein L29		—	—	0	4.63812	0.161897	2.87397	0	43.2704	nd	nd	17.7518	nd
	Ta#S22382292*	3.00142e-52	6-phosphogluconate dehydrogenase		20.9246	34.8593	18.2732	39.518	22.5009	27.8073	25.9429	58.1379	1.66595	2.16263	1.23583	2.24099
	Ta#S37876769	8.85982e-78	Abhydrolase domain-containing protein 4-like		—	—	0	5.49239	0.336178	1.60822	0.596982	29.9185	nd	nd	4.78385	50.1162
	Ta#S16058196	0	Acetylglutamate kinase		0.900447	3.27055	0.473991	8.26676	2.85659	3.87012	6.66571	22.9773	3.63214	17.4407	1.35481	3.44709
	Ta#S37918472	5.73687e-115	Actin 4		1.71245	2.35167	4.814	9.94791	2.69096	2.5642	7.40574	18.9873	1.37328	2.06645	0.952895	2.56386
	Ta#S37942367	1.1145e-124	Actin partial		10.4237	14.751	25.8152	52.1258	13.8597	22.9515	39.1246	93.7512	1.41514	2.01919	1.65599	2.39622
	Ta#S17972358	1.84065e-88	Agmatine coumaroyltransferase-2-like		0.702756	4.50372	0.484386	16.2613	0.560447	7.55309	6.68137	46.9232	6.40865	33.571	13.4769	7.023
	Ta#S37942220	3.91237e-175	Agmatine coumaroyltransferase-2-like		0.217642	0.631366	0	4.66742	0.680042	0.867942	4.61017	34.6718	2.90094	nd	1.27631	7.52072
	Ta#S17982313	2.60144e-65	Agmatine coumaroyltransferase-2-like		0.0789144	2.16214	0.155179	3.7062	0.538943	2.43416	1.29846	14.4345	27.3986	23.8834	4.51654	11.1166
	Ta#S17980667	5.58289e-13	Alcohol dehydrogenase		6.27074	9.96898	6.18878	35.8468	12.1053	18.8416	22.3484	109.415	1.58976	5.79223	1.55648	4.89589
	Ta#S17986186	1.6966e-147	Alcohol dehydrogenase 1		50.8923	71.8978	49.5882	214.035	98.2472	110.094	164.728	741.278	1.41274	4.31624	1.12058	4.50001
	Ta#S12904276	2.92123e-91	Alcohol dehydrogenase family-1		8.65115	11.436	6.81745	31.6881	17.0251	15.7794	22.1196	133.556	1.3219	4.64809	0.926832	6.0379
	Ta#S17976245	1.68617e-130	Alcohol dehydrogenase superfamily protein		0.680795	1.88441	0	3.89646	—	—	0.85337	16.9263	2.76796	nd	nd	19.8347
	Ta#S58886121	7.65351e-57	Alcohol dehydrogenase-like 7		12.9336	15.7916	15.0516	34.771	21.9077	35.771	31.6509	69.0364	1.22097	2.31012	1.6328	2.18118
	Ta#S58885203	0	Aldo-keto reductase 2-like		17.6472	20.2267	17.3652	52.7711	29.6839	29.8151	66.4522	298.002	1.14617	3.03891	1.00442	4.48446
	Ta#S58902578	0	Aldo-keto reductase 2-like		—	—	0.568104	6.69777	0.863585	0.840141	1.8093	26.1363	nd	11.7897	0.972853	14.4456
	Ta#S52544583	0	Alkaline alpha galactosidase 2		29.8915	30.6981	13.7925	37.3366	37.7522	35.6454	28.4602	61.2661	1.02698	2.70703	0.944195	2.15269
	Ta#S17977776	1.66544e-122	Allantoate chloroplastic-like		6.96102	8.68879	6.70192	17.6447	4.6896	7.71761	7.55721	18.5716	1.24821	2.63279	1.64569	2.45747
	Ta#S58853883	4.60631e-35	Alpha-galactosidase precursor		0.0810438	0.788555	1.19584	5.45967	0.797492	0.418849	2.78921	8.33606	9.72999	4.56555	0.525208	2.98868
	Ta#S26027696	1.1202e-148	Alpha-galactosidase precursor		1.37741	5.83496	11.3925	42.912	4.75912	7.34405	23.4662	63.0668	4.23618	3.76671	1.54315	2.68756
	Ta#S52545591	0	Alternative oxidase		30.7405	26.8512	71.7343	205.565	20.2583	25.2166	48.5859	123.077	0.87348	2.86565	1.24475	2.53319
	Ta#S37756739	1.07823e-34	Alternative oxidase mitochondrial		1.88368	5.02888	0.98504	12.382	3.1559	9.05465	12.4885	27.5268	2.66971	12.57	2.86912	2.20416
	Ta#S37761931	5.31487e-78	Amidase -like		2.25402	2.54044	5.80202	16.7297	2.34771	5.69477	11.2584	22.6784	1.12707	2.88342	2.42568	2.01435
	Ta#S52544869	0	Amine oxidase flavin domain-containing protein		117.472	172.261	87.8985	310.957	180.169	262.154	226.241	540.082	1.46641	3.53768	1.45504	2.3872
	Ta#S58866174	1.40638e-168	Amino acid permease 3-like		13.9106	11.3995	8.4615	22.286	13.7968	13.2786	14.3223	33.9323	0.819484	2.63381	0.962434	2.36918
	Ta#S52546709	0	Aminotransferase y4ub		3.66354	23.4207	4.08439	204.492	20.4009	81.4393	167.364	1276.7	6.39292	50.0667	3.99195	7.62827
	Ta#S23201679	0	Anionic peroxidase		9.73177	55.6316	2.97554	201.835	49.9188	180.671	102.125	604.773	5.71649	67.8314	3.6193	5.92191
	Ta#S52541699	0	Anionic peroxidase		0.159352	4.95398	0	15.1077	0.883787	8.14997	3.35899	38.8414	31.0883	nd	9.22164	11.5634
	Ta#S58860685	0	Ankyrin repeat-containing protein		72.9411	124.071	64.9152	270.684	94.4675	159.435	182.262	367.731	1.70098	4.16981	1.68773	2.01759
	Ta#S32557603	1.6821e-112	Anthocyanidin -o-glucosyltransferase		0.657843	2.45643	0.332129	5.60545	4.3499	3.9708	15.7732	57.1488	3.73406	16.8774	0.912849	3.62316
	Ta#S13044599	7.848e-84	Anthocyanidin -o-glucosyltransferase-like		1.08203	2.37931	2.72194	10.3038	0.481615	2.23543	5.16201	12.7577	2.19894	3.78546	4.64154	2.47146
	Ta#S22369450	1.97415e-128	Anthocyanin 5-aromatic acyltransferase		2.75175	3.70136	4.12336	11.4965	4.58473	3.45098	6.85605	24.2428	1.3451	2.78813	0.752711	3.53596
	Ta#S33259669	2.31097e-98	Ap2 domain-containing transcription factor		1.19476	3.26722	3.20454	10.1612	1.80006	3.81861	4.71	14.0636	2.73462	3.17089	2.12137	2.98591
	Ta#S38676378	9.69537e-136	Ap2 erebp transcription factor superfamily protein		6.65025	9.11016	17.108	43.5402	12.7966	16.3157	32.2841	71.1406	1.3699	2.54503	1.275	2.20358
	Ta#S37750367	8.1584e-48	Ap2 erf and b3 domain-containing protein		0.349605	1.53001	0.966748	8.29984	0.973216	1.68707	3.54729	17.322	4.37638	8.58532	1.7335	4.88316
	Ta#S19225104	5.13421e-33	Arogenate dehydratase prephenate dehydratase chloroplastic		4.15772	4.60455	2.25479	8.79861	4.73276	4.6287	5.8482	15.1778	1.10747	3.90218	0.978013	2.5953
	Ta#S17986098	1.2032e-142	Arogenate dehydratase prephenate dehydratase chloroplastic-like		10.0559	10.6055	15.3725	39.3732	9.49774	13.9783	22.8575	55.7723	1.05465	2.56127	1.47175	2.44
	Ta#S16058195	0	Aromatic-l-amino-acid decarboxylase		0.497437	2.20917	0.240348	20.9442	0	2.80464	8.17634	103.1	4.44111	87.141	nd	12.6095
	Ta#S58864307	0	Aspartic proteinase asp1		4.0867	9.26104	3.48127	24.537	16.6417	29.0647	33.0357	102.771	2.26614	7.04829	1.7465	3.11089
	Ta#S52543739	0	Aspartic proteinase nepenthesin-1		2.75077	5.46828	2.14685	13.3152	5.42191	10.254	5.63194	20.688	1.98791	6.20219	1.89121	3.67334
	Ta#S58902269	0	Aspartic proteinase nepenthesin-2		1.00717	5.74235	3.38923	28.7065	4.41583	14.2061	17.4571	72.8353	5.70149	8.46991	3.21708	4.17226
	Ta#S52543418	0	ATP sulfurylase		81.922	113.405	85.0621	209.59	103.348	122.416	131.328	413.181	1.38431	2.46397	1.1845	3.14618
	Ta#S17988698*	4.76997e-88	Auxin-induced protein 5ng4		—	—	0	2.1069	—	—	0.149036	2.68056	nd	nd	nd	17.986
	Ta#S58902582	1.68742e-156	Auxin-induced protein pcnt115-like isoform 1		1.482	1.7272	0.240237	12.0847	3.37398	6.23306	14.8928	72.7886	1.16546	50.3031	1.84739	4.88751
	Ta#S13157332	8.30182e-20	Basic 7s globulin		10.9394	21.537	4.37345	38.0118	31.7296	59.2866	35.82	104.051	1.96876	8.6915	1.86849	2.90484
	Ta#S17978782	3.36275e-101	Basic 7s globulin-like		4.43577	8.95411	3.06349	10.6786	12.0041	17.9003	11.2745	31.3109	2.01861	3.48577	1.49119	2.77715
	Ta#S22384751	3.16765e-78	Basic helix-loop-helix (bHLH) family protein-like		2.04896	3.99073	2.60431	13.4672	4.72729	9.31888	9.24547	20.641	1.94769	5.17111	1.97129	2.23255
	Ta#S12923209	0	Beta glucanase		0	1.3705	1.53952	39.9946	0.332192	7.12651	12.76	134.937	nd	25.9786	21.453	10.575
	Ta#S13208165	1.08729e-37	Beta- insoluble isoenzyme 7		20.5284	27.577	13.6234	128.242	22.7706	37.9974	39.2383	240.481	1.34335	9.41338	1.6687	6.12872
	Ta#S58902227	6.59822e-96	Beta-cyanoalanine synthase		141.293	172.071	124.744	310.067	206.646	231.007	232.364	559.828	1.21783	2.48563	1.11789	2.40927
	Ta#S58908969	0	Beta-glucosidase 31		1.68955	1.73377	2.7928	10.3293	2.72852	4.51732	7.97822	50.4979	1.02617	3.69856	1.65559	6.32947
	Ta#S58908974	0	Beta-glucosidase 31		1.55552	3.07136	3.21033	8.93232	4.83415	6.73753	6.6795	49.9909	1.97449	2.78237	1.39374	7.48422
	Ta#S58908967	4.46682e-159	Beta-glucosidase 6		1.36384	1.67885	1.69468	10.4834	2.19235	4.474	5.71145	44.3779	1.23097	6.18607	2.04073	7.77
	Ta#S12990256	3.68178e-22	Bifunctional dihydroflavonol 4-reductase/flavanone 4-reductase		—	—	0.956894	5.60726	0.228526	2.36261	2.93412	18.9874	nd	5.85985	10.3384	6.47124
	Ta#S12891884	6.55746e-128	Bifunctional monodehydroascorbate reductase and carbonic anhydrase nectarin-3				0	3.12003	—	—	0.791753	19.7079	nd	nd	nd	24.8915
	Ta#S32524096	1.01349e-85	Bifunctional monodehydroascorbate reductase and carbonic anhydrase nectarin-3		0.560467	1.7448	0.0775569	12.2639	1.84956	4.28355	10.2132	86.5714	3.11312	158.128	2.31598	8.47641
	Ta#S52541769	2.37808e-179	Bifunctional monodehydroascorbate reductase and carbonic anhydrase nectarin-3				0.155114	10.7035	—	—	0.590398	39.7155	nd	69.0044	nd	67.269
	Ta#S16239113	3.01596e-74	Blue copper		2.89615	5.06136	2.20197	15.3588	5.83556	11.6689	14.582	46.6661	1.74761	6.97503	1.99962	3.20026
	Ta#S22366004	1.03554e-72	Blue copper protein		0	2.75183	0.408006	6.43069	2.53165	6.07558	7.99552	42.127	nd	15.7613	2.39985	5.26882
	Ta#S26025157	2.19377e-67	blue copper protein		8.31381	17.0843	8.15977	51.2039	21.4752	41.7023	55.2732	158.461	2.05493	6.27516	1.94188	2.86688
	Ta#S52541023	0	Branched-chain-amino-acid aminotransferase chloroplastic-like		29.1978	31.3589	30.8847	76.8762	33.8515	40.8252	51.4145	104.417	1.07402	2.48913	1.20601	2.03088
	Ta#S16058056	1.29406e-125	Brassinosteroid insensitive 1-associated receptor kinase 1 precursor		0.157829	3.83057	0.732245	5.42772	2.99722	8.01548	7.53749	29.1094	24.2704	7.41244	2.67431	3.86195
	Ta#S52542460	0	BTB/POZ and MATH domain-containing protein 2-like		1.5155	2.4409	1.46106	5.24638	3.29192	5.20067	3.09563	9.55451	1.61062	3.59079	1.57983	3.08645
	Ta#S17973242	4.16704e-86	C2 domain-containing protein		1.95141	2.60078	1.67643	9.45962	4.07942	3.78774	7.90522	18.44	1.33277	5.64272	0.928499	2.33263
	Ta#S52545364	0	Cadmium tolerance factor		0.863694	2.35268	2.25265	9.66211	1.2024	3.05635	5.96494	14.1986	2.72397	4.28921	2.54188	2.38034
	Ta#S41658095	0	Cadmium zinc-transporting ATPase 3-like		34.973	44.6821	44.1242	143.013	62.0017	89.8936	93.8261	247.581	1.27762	3.24114	1.44986	2.63872
	Ta#S58732267	0	Cadmium zinc-transporting ATPase 3-like		46.8312	52.9193	56.0016	151.066	53.3372	82.6509	86.6686	249.501	1.13	2.69753	1.54959	2.8788
	Ta#S16058083*	0	Caffeic acid 3-o-methyltransferase		0.186806	10.6118	0.886642	119.666	2.46027	18.1381	19.4512	443.411	56.8065	134.966	7.37239	22.796
	Ta#S58884987*	0	Caffeic acid o-methyltransferase		0	22.5404	1.36587	164.228	6.18495	40.9049	43.6981	590.243	nd	120.237	6.61362	13.5073
	Ta#S37781067	6.75136e-108	Carotenoid cleavage dioxygenase chloroplastic-like		—	—	0	3.50682	0.0825934	1.42559	0.299694	4.5726	nd	nd	17.2603	15.2576
	Ta#S50378114	4.80523e-96	Cell division protein aaa atpase family		—	—	0	4.77708	0.310914	1.37136	2.44463	26.4945	nd	nd	4.41072	10.8378
	Ta#S16058032	0	Chalcone synthase		0.162088	1.67468	0.242455	3.69152	1.54351	3.66843	6.68998	22.1438	10.332	15.2256	2.37669	3.30999
	Ta#S17986869	1.28873e-155	Chalcone synthase		0.167928	1.11133	1.93686	12.5768	0.568871	1.34367	3.91842	11.7137	6.6179	6.49338	2.362	2.98938
	Ta#S26027908	1.47967e-127	Chalcone synthase		—	—	0.802315	56.0941	0.0809484	5.14712	5.29874	229.786	nd	69.9153	63.5852	43.3662
	Ta#S37768913	2.52194e-93	Chitin elicitor-binding protein		38.6785	55.7505	45.3197	99.2631	62.817	96.176	90.6895	198.245	1.44138	2.19029	1.53105	2.18598
	Ta#S52547057	0	Cis-zeatin o-glucosyltransferase		0.507365	3.75865	0.2542	7.34544	6.55399	9.61849	6.7687	20.5456	7.40819	28.8963	1.46758	3.03538
	Ta#S37893919	3.76428e-150	Core-2/I-Branching enzyme		0.611487	0.895759	0.0796077	2.00549	1.24135	0.987251	1.04721	7.38711	1.46489	25.1922	0.795306	7.05408
	Ta#S35717996	4.54302e-158	C-repeat binding factor 9		2.97491	3.12727	2.72188	14.99	4.86015	5.9569	4.6299	13.0031	1.05122	5.50722	1.22566	2.8085
	Ta#S22378529	2.81196e-26	Curcuminoid synthase		0.237856	2.21361	5.82363	31.2309	0.576605	2.26549	12.4732	36.1497	9.30649	5.36279	3.92902	2.89819
	Ta#S22384433	1.2891e-69	Cycloartenol synthase		0.257976	4.04062	0.244534	39.0621	1.41466	10.2239	11.4915	104.022	15.6628	159.741	7.22707	9.05212
	Ta#S58886736	0	Cycloartenol synthase		1.6591	25.497	2.75926	287.441	10.0972	75.8926	90.3377	867.156	15.368	104.173	7.51618	9.59905
	Ta#S17979447	8.44525e-52	Cytochrome b5		5.90455	3.5813	7.93883	16.1163	4.44433	8.38886	13.5404	29.0034	0.606532	2.03006	1.88754	2.142
	Ta#S17984967	3.63952e-179	Cytokinin-o-glucosyltransferase 2		1.10244	2.97179	1.84655	14.9147	5.22585	7.89116	10.0863	37.3248	2.69564	8.0771	1.51002	3.70055
	Ta#S26027891	0	Cytokinin-o-glucosyltransferase 2		—	—	0.503804	3.29276	1.12292	1.07678	2.37052	8.43604	nd	6.53579	0.958915	3.55873
	Ta#S37881943	1.61807e-108	Cytokinin-o-glucosyltransferase 2		6.21168	7.58172	7.34528	20.4467	9.90713	12.9422	12.3679	27.389	1.22056	2.78366	1.30635	2.21452
	Ta#S26021396	2.78284e-40	Cytokinin-o-glucosyltransferase 3		3.75414	6.10072	6.19513	14.9393	6.49598	5.24486	10.8119	25.7806	1.62507	2.41146	0.807401	2.38446
	Ta#S58901947	0	Cytokinin-o-glucosyltransferase 3		0.862109	16.0578	2.09972	38.22	14.6836	53.0387	47.3405	161.569	18.6262	18.2025	3.6121	3.4129
	Ta#S58901949	0	Cytokinin-o-glucosyltransferase 3		0.904336	16.3377	0.96856	51.706	6.77226	47.8807	20.6	290.288	18.066	53.3844	7.07012	14.0916
	Ta#S58901950	0	Cytokinin-o-glucosyltransferase 3		1.16083	27.4965	1.46349	77.7652	17.8472	66.5932	55.9944	341.976	23.687	53.1368	3.7313	6.10733
	Ta#S58861966	5.08685e-63	Diacylglycerol acyltransferase		3.64091	4.91544	4.93055	12.7073	5.2299	7.08825	8.92726	23.0179	1.35006	2.57725	1.35533	2.57838
	Ta#S50382946	7.77763e-96	Dihydroflavonol-4-reductase dfr1		0.363426	1.55383	0.887445	4.90595	1.97956	2.03851	2.17071	6.08253	4.2755	5.52817	1.02978	2.80209
	Ta#S58899919	0	Dihydroflavonol-4-reductase-like		—	—	3.64255	14.9711	1.46364	2.05565	10.5127	26.8249	nd	4.11007	1.40448	2.55166
	Ta#S26027354	6.85308e-75	DNA polymerase epsilon catalytic subunit		2.56844	7.39971	19.9171	87.8794	12.9349	12.8116	38.4662	150.166	2.88101	4.41226	0.990461	3.90384
	Ta#S26028963	2.34735e-71	E3 ubiquitin-protein ligase el5		—	—	0	3.68538	0	1.52597	1.06967	7.54024	nd	nd	nd	7.04915
	Ta#S52544819	0	E3 ubiquitin-protein ligase rglg2-like		127.994	145.425	105.31	234.405	151.804	158.816	182.076	401.293	1.13619	2.22585	1.04619	2.20398
	Ta#S13164765	1.50681e-34	Early nodulin 93		0.775625	1.67695	0.485138	11.0724	1.54113	2.56003	3.84148	16.2032	2.16206	22.8232	1.66114	4.21796
	Ta#S22381547	1.01294e-111	Endo-1,3;1,4-beta-D-glucanase		1.05118	2.02172	1.36523	24.3403	1.20363	0.796602	1.95576	14.1557	1.92329	17.8286	0.661832	7.23799
	Ta#S33578945	0	Endo-beta-glucanase		—	—	0.0783838	4.92511	0.402087	0.394472	4.05863	21.2386	nd	62.8332	0.981062	5.23295
	Ta#S33578946	0	Endo-beta-glucanase		—	—	0.819865	5.05568	—	—	1.95342	14.1197	nd	6.16648	nd	7.22822
	Ta#S17888268	3.50338e-129	Endochitinase a-like		32.4338	56.2492	13.6811	55.2211	117.017	109.168	130.589	282.822	1.73427	4.03631	0.93292	2.16574
	Ta#S26027267	3.77292e-170	Endochitinase a-like		0.705741	6.42162	2.25219	18.7092	6.52933	16.4721	21.9825	80.4504	9.09911	8.30714	2.52278	3.65975
	Ta#S17986798	7.78904e-47	Enolase chloroplastic-like		6.47702	5.36162	3.04477	7.87171	6.67485	5.51659	5.8237	19.4953	0.827791	2.58532	0.826474	3.34758
	Ta#S51751180	0	Ent-copalyl diphosphate synthase		0.729294	24.1516	0.547091	44.1019	13.1888	57.3856	32.8452	287.924	33.1164	80.6116	4.35107	8.76608
	Ta#S51751181	0	Ent-copalyl diphosphate synthase		1.27844	33.3905	0.628423	84.5461	8.67695	73.6408	36.2125	594.924	26.1181	134.537	8.48694	16.4287
	Ta#S59489966	0	Ent-copalyl diphosphate synthase		3.71196	47.077	2.99455	74.4855	28.4661	105.664	64.3682	304.147	12.6825	24.8737	3.71191	4.72511
	Ta#S22381384	7.12791e-148	Ent-kaurene oxidase		0.304056	9.80816	0.235609	30.8878	3.63879	27.4971	16.3697	170.21	32.2578	131.097	7.55667	10.3979
	Ta#S59489963	0	Ent-kaurene synthase like 2		0.656075	26.0394	1.14293	59.8598	12.6609	76.3647	42.6713	374.901	39.6896	52.3741	6.03152	8.78578
	Ta#S58885799	0	Ent-kaurene synthase like 3		5.17797	28.1209	4.25244	51.8055	8.27273	60.0788	24.6305	363.312	5.43087	12.1825	7.26226	14.7505
	Ta#S26026058	1.79865e-97	Ferredoxin-chloroplastic-like		61.5284	76.9284	41.1452	97.1012	80.3694	90.4347	79.0519	198.199	1.25029	2.35996	1.12524	2.50721
	Ta#S16058029	0	Flavanone 3-dioxygenase-like		—	—	0.155114	2.84712	1.11849	0.33948	1.52257	8.80487	nd	18.355	0.303517	5.78292
	Ta#S13263880	7.37184e-34	Flavin-containing monooxygenase 1		0	1.17721	0	28.8968	0.977584	4.70305	6.6072	83.8222	nd	nd	4.81089	12.6865
	Ta#S32423248	7.29753e-109	Flavin-containing monooxygenase 1		—	—	0	6.49796	0.334841	0.830917	2.8725	34.0496	nd	nd	2.48153	11.8536
	Ta#S32676375	3.46858e-38	Flavin-containing monooxygenase 1		1.90698	7.23964	1.03332	21.5922	7.9646	27.0249	5.31186	40.4528	3.79639	20.8959	3.39312	7.61557
	Ta#S15824125	8.23252e-78	Flavonol synthase/flavanone 3-hydroxylase		0.841338	1.44292	1.54644	6.063	0.630924	1.1519	1.62548	5.6468	1.71503	3.9206	1.82574	3.47393
	Ta#S18005862	1.6216e-120	Flavoprotein wrbA		6.27083	15.0418	6.33155	31.0385	10.467	21.2619	20.7865	59.0396	2.39869	4.90219	2.03132	2.84029
	Ta#S22369105	2.18139e-91	Formate dehydrogenase mitochondrial-like		17.3786	59.9298	7.45833	235.794	17.2238	46.1892	34.7188	262.154	3.44849	31.6149	2.6817	7.55076
	Ta#S26022471	4.97974e-104	Fruit bromelain		0.0810438	2.29866	0	7.61965	1.16665	3.76124	1.23214	33.225	28.3632	nd	3.22397	26.9653
	Ta#S52541104	0	Galactinol synthase 3		5.76085	8.40234	4.73021	20.7174	6.6921	10.4932	13.3148	29.3308	1.45852	4.3798	1.568	2.20286
	Ta#S58893108	1.05528e-54	Gdp-mannose transporter gonst3-like		8.60529	10.6595	5.04448	16.1367	—	—	9.97027	21.571	1.23872	3.19887	nd	2.16354
	Ta#S26027470	1.0428e-104	Gibberellin 20-oxidase		3.00908	16.6895	5.25106	63.4628	23.6157	48.3062	81.9916	308.948	5.54638	12.0857	2.04552	3.76804
	Ta#S52542782	0	Glucan -beta-glucosidase		28.3345	34.1294	9.61126	43.0935	37.4305	66.6233	32.2447	70.16	1.20452	4.48365	1.77992	2.17586
	Ta#S52544110	0	Glucan endo- -beta-d-glucosidase		83.0775	137.104	96.3453	281.914	107.528	173.496	221.75	621.073	1.65031	2.92608	1.6135	2.80078
	Ta#S17982612	4.66219e-149	Glucan endo- -beta-glucosidase 13		7.46944	19.8208	8.21772	43.8411	8.83245	17.1448	18.9269	40.0783	2.65358	5.33494	1.94111	2.11753
	Ta#S37948344	6.30854e-90	Glucan endo- -beta-glucosidase 13		4.7789	17.3661	22.613	139.697	5.37428	15.8065	20.6825	76.6354	3.63392	6.17771	2.94115	3.70532
	Ta#S58891036	2.54374e-43	Glucan endo- -beta-glucosidase gii		1.85269	17.3558	4.20052	434.22	12.2576	63.5271	91.6622	916.719	9.3679	103.373	5.18266	10.0011
	Ta#S13191753	6.02666e-12	Glucan endo- -beta-glucosidase gii expressed		0	2.08015	0.327375	11.0031	1.72844	3.98698	5.01274	20.9987	nd	33.6102	2.30669	4.18906
	Ta#S22384557	1.52725e-58	Glucan endo-1,3-beta-glucosidase GIII		0	3.18495	3.70717	55.6377	0.873254	11.2734	14.4385	214.028	nd	15.0081	12.9096	14.8235
	Ta#S52546686	0	Glucan endo-1,3-beta-glucosidase GIII		0.786217	17.2669	1.04627	86.4307	6.43684	38.1982	24.7477	141.476	21.962	82.6086	5.93431	5.71676
	Ta#S22378215	3.78392e-34	Glutamate decarboxylase		0.421958	1.49807	1.9372	6.45489	1.06301	1.85077	2.36186	7.27864	3.55029	3.33207	1.74107	3.08174
	Ta#S58898978	0	Glutamate decarboxylase 1		50.2111	76.5344	96.7542	215.254	65.0587	86.4964	121.83	243.839	1.52425	2.22475	1.32951	2.00148
	Ta#S58895856	0	Glycerophosphodiester phosphodiesterase gde1		42.0555	75.1107	27.8999	83.6375	220.662	176.432	122.143	262.925	1.78599	2.99776	0.799559	2.15261
	Ta#S26026247	7.99166e-174	Glycolate oxidase		13.3593	16.9121	9.55744	34.8153	18.5296	21.3875	23.7547	89.8542	1.26594	3.64274	1.15424	3.78259
	Ta#S58899797*	0	G-type lectin S-receptor-like serine/threonine-protein kinase		—	—	0.561274	4.55244	0.4813	0.903828	0.46493	7.7262	nd	8.1109	1.87789	16.618
	Ta#S22380548	5.85368e-112	Hemoglobin 1		—	—	0	20.2664	0.33306	1.3988	11.6409	182.99	nd	nd	4.19984	15.7195
	Ta#S37766027	1.30509e-82	Hexokinase 1		5.09849	8.65649	5.65541	17.5652	9.86468	11.9752	13.4446	32.5757	1.69785	3.10591	1.21395	2.42296
	Ta#S58697407	0	High-affinity potassium transporter		4.99396	17.9149	11.2314	74.7082	25.9952	56.0508	93.6552	252.443	3.58733	6.65171	2.1562	2.69545
	Ta#S58851487	1.62534e-56	High-affinity potassium transporter		0.900493	3.3475	1.13	9.4198	3.1845	6.36842	10.2935	25.453	3.7174	8.33609	1.99982	2.47273
	Ta#S58857435	1.69743e-114	High-affinity potassium transporter		0.895133	3.31275	1.70009	12.3254	5.17837	10.9161	15.279	44.2357	3.70084	7.24982	2.10802	2.89519
	Ta#S37911236	1.31563e-18	Histone acetyltransferase hac12		2.03014	2.31271	3.19214	7.84609	4.93675	4.21098	4.85141	14.3536	1.13919	2.45794	0.852986	2.95865
	Ta#S58862857	1.79515e-111	HVA22-like protein a-like		5.95594	7.38938	3.78214	13.8686	7.5993	8.94145	8.73397	22.9374	1.24067	3.66687	1.17661	2.62623
	Ta#S18006294	4.72751e-19	Hydrophobic protein LTI6A		47.0739	56.8787	51.2263	140.503	58.7037	87.1278	71.9595	151.329	1.20829	2.7428	1.4842	2.10298
	Ta#S58894404	0	Hypersensitive-induced response protein		1.1124	1.62686	2.7122	11.6382	4.73022	6.44394	14.6151	56.6556	1.46248	4.29106	1.36229	3.87652
	Ta#S32692076	6.44838e-113	Indole-3-acetate beta-glucosyltransferase		1.77633	2.54516	2.31592	8.79786	4.21163	6.1066	10.145	23.72	1.43282	3.79886	1.44994	2.3381
	Ta#S52544150	0	Indole-3-acetic acid-amido synthetase -like		1.29737	1.3198	0.576625	4.23132	1.35378	2.69494	4.0167	26.3527	1.01729	7.33809	1.99068	6.56078
	Ta#S52543848	0	Indole-3-glycerol phosphate chloroplastic		78.2206	87.9205	51.1604	195.71	85.7966	93.1335	93.158	269.411	1.12401	3.82541	1.08552	2.89198
	Ta#S37767001*	2.93768e-100	Kynurenine formamidase-like		7.08403	6.86739	11.1058	26.6589	9.27211	12.3825	13.2169	28.4281	0.969418	2.40044	1.33546	2.15088
	Ta#S37884528	2.77893e-140	Laccase-19		—	—	0	1.49396	0.316113	0.477646	3.69648	49.9948	nd	nd	1.511	13.525
	Ta#S58886739	3.09042e-61	Lectin-domain containing receptor kinase		—	—	0.162791	3.96919	0.398529	2.48413	1.14447	9.49404	nd	24.382	6.23324	8.29557
	Ta#S58891714*	0	Lectin-domain containing receptor kinase		3.07734	27.7207	9.1156	132.949	9.9962	31.7279	46.8277	177.329	9.00801	14.5848	3.174	3.78685
	Ta#S58894469	1.82696e-145	Lectin-domain containing receptor kinase		0.802138	2.04898	1.51162	5.81219	1.77357	3.19805	3.42104	12.0785	2.5544	3.84501	1.80317	3.53064
	Ta#S52543975	0	Leucine aminopeptidase		21.7235	17.2306	18.3338	69.9983	19.9842	26.6752	38.6017	107.358	0.793179	3.81799	1.33482	2.78117
	Ta#S58911476*	0	Leucine rich repeat family expressed protein				16.9509	39.8459	0.161906	0.640603	5.84863	30.168	nd	2.35066	3.95664	5.15812
	Ta#S32695935	7.86249e-85	Leucyl-tRNA synthetase		2.60238	2.90573	6.94264	18.5395	3.69859	5.87516	9.44033	22.0686	1.11657	2.67038	1.58848	2.33769
	Ta#S22379531*	2.77986e-127	L-gulonolactone oxidase		0.30132	2.39018	0	3.81405	1.72161	8.58575	3.28748	28.0661	7.93237	nd	4.98706	8.53728
	Ta#S37863007*	1.44965e-138	L-gulonolactone oxidase		8.77814	14.9359	5.37882	35.8055	57.9081	84.2395	90.39	218.047	1.70148	6.65676	1.45471	2.41229
	Ta#S58866862	1.32258e-165	Lichenase-2 precursor		23.8645	31.4997	106.317	311.443	43.5211	53.2595	204.879	617.559	1.31994	2.92938	1.22377	3.01426
	Ta#S22364746	5.33782e-80	Lipid phosphate phosphatase 2		0	1.62308	0.162791	3.88218	1.02703	1.95657	2.01629	11.0589	nd	23.8476	1.90509	5.48477
	Ta#S32555843	4.56608e-119	Lipid phosphate phosphatase 2		0.283936	1.63147	0.314869	11.6556	2.35665	6.77269	5.62307	32.8955	5.74591	37.0173	2.87387	5.8501
	Ta#S52544024	0	L-type lectin-domain containing receptor kinase -like		1.87187	2.96285	2.1198	10.3882	3.11144	7.3119	8.60633	25.419	1.58283	4.90055	2.35001	2.95352
	Ta#S58907441	5.74725e-163	L-type lectin-domain containing receptor kinase -like		—	—	0.084637	6.27264	0.317449	0.880274	0.626788	5.53016	nd	74.1123	2.77296	8.82302
	Ta#S16249238	3.84986e-25	MADS-box transcription factor 29		0.544135	1.75572	0.0796077	3.67403	1.53763	3.20398	1.57795	10.1877	3.22662	46.1517	2.08372	6.45627
	Ta#S12996438	1.30525e-16	Major facilitator superfamily domain-containing protein 12-like		4.57329	6.20591	4.21212	9.59283	5.95676	7.2581	4.17729	10.5154	1.35699	2.27744	1.21847	2.51728
	Ta#S58896279	3.44522e-79	Mate efflux family protein 9		2.48801	3.55958	4.09313	14.7335	4.31387	6.71979	6.88893	23.345	1.4307	3.59956	1.55772	3.38877
	Ta#S37771501	4.68908e-148	Membrane protein		2.32091	6.46639	3.79489	24.7134	9.07989	14.6047	21.6631	60.6121	2.78614	6.51229	1.60846	2.79795
	Ta#S52543172	5.29357e-178	Methyltransferase		2.11988	2.63287	0.717334	13.5765	2.43179	8.66358	12.0753	50.6118	1.24199	18.9263	3.56264	4.19134
	Ta#S52545134	0	Mitochondrial chaperone bcs1		5.00965	6.47355	2.07462	16.7151	11.9038	16.4395	14.9265	39.1006	1.29222	8.05695	1.38103	2.61954
	Ta#S58885584	3.09867e-85	Mlo-like protein 1		0.970572	3.42438	6.20793	23.0331	7.89355	15.0935	29.4546	84.3033	3.5282	3.71027	1.91213	2.86214
	Ta#S16058000	0	Mlo-like protein 1-like		1.70117	23.2782	8.74821	97.095	23.0352	74.607	104.618	421.928	13.6836	11.0988	3.23882	4.03304
	Ta#S58867454	0	Monodehydroascorbate reductase		67.2775	178.104	85.6201	720.384	132.244	243.422	433.382	1415.49	2.64731	8.41372	1.8407	3.26614
	Ta#S37941636	0	Monoglyceride lipase-like		0.162088	1.35112	0	7.94843	1.10613	2.47481	5.19774	53.2281	8.33572	nd	2.23736	10.2406
	Ta#S17989779	2.27961e-33	MYB-related protein		26.8517	26.1271	19.0879	50.7005	35.4289	41.3864	42.9719	88.2211	0.973015	2.65616	1.16815	2.05299
	Ta#S59489967	1.08633e-147	MYB-related protein myb4		0.409818	1.11911	0.172913	3.10459	0.690986	1.93194	1.97047	6.7317	2.73075	17.9547	2.79592	3.41629
	Ta#S52541365	1.21699e-104	NAC domain transcription factor superfamily protein		0.957073	1.12041	0.985873	8.17998	1.75413	2.63112	4.51286	10.2136	1.17066	8.29719	1.49996	2.26322
	Ta#S37941589	4.47437e-66	NAC domain-containing protein 42		0.310579	0.556212	0.643986	8.98591	0.402977	1.59496	2.34438	11.2047	1.79089	13.9536	3.95794	4.77938
	Ta#S52543524	0	NAC transcription factor 4		4.34389	4.73155	6.59739	38.5354	6.67167	12.0852	20.7387	120.271	1.08924	5.84101	1.81143	5.79934
	Ta#S55356417	0	NAC transcription factor 4		1.51478	5.57532	6.80716	27.5867	4.98766	8.21911	13.9786	80.1635	3.68061	4.05259	1.64789	5.73475
	Ta#S24033196	0	NAC1 transcription factor		12.4009	17.1347	8.47351	51.4739	17.866	21.6449	48.111	104.545	1.38174	6.07468	1.21151	2.17299
	Ta#S16236162	1.36299e-52	NAD(P)H-dependent 6' -deoxychalcone synthase		2.80181	9.93727	3.84284	74.1342	7.7209	20.4611	39.1444	204.915	3.54673	19.2915	2.6501	5.23484
	Ta#S58839749	1.56345e-65	NAD(P)H-dependent 6' -deoxychalcone synthase		0.810634	5.97594	1.66686	33.1962	3.07796	7.06004	17.6355	84.1716	7.37193	19.9154	2.29374	4.77286
	Ta#S41658089	0	NADH-dependent malic enzyme		197.77	365.771	194.241	829.665	292.487	534.74	636.641	1453.95	1.84948	4.27132	1.82825	2.28379
	Ta#S17976014	5.63424e-55	NADH-dependent oxidoreductase p1		0.27282	2.3482	0.0834696	2.60295	0.155733	0.809537	0.541416	16.5697	8.60713	31.1844	5.19823	30.6044
	Ta#S58856724	0	NADH-ubiquinone oxidoreductase		91.5388	94.0817	75.4362	203.243	133.8	167.984	154.063	322.405	1.02778	2.69423	1.25549	2.09268
	Ta#S12898053*	1.22642e-125	NADPH:quinone oxidoreductase 1-like		0.923689	1.15055	0	2.12088	0.79402	0.578789	3.73307	11.7229	1.24561	nd	0.728935	3.14029
	Ta#S37949899*	7.41633e-120	NADPH:quinone oxidoreductase 1-like		0.934352	2.98017	1.2323	6.37703	5.05446	7.61353	7.20366	16.6012	3.18955	5.17489	1.5063	2.30455
	Ta#S17988559	3.93735e-173	NADPH-dependent codeinone reductase 2-like		1.31957	5.13317	3.12445	41.4644	5.68694	11.4411	24.7614	123.103	3.89004	13.2709	2.01182	4.97154
	Ta#S37761818	9.24592e-95	Nitronate monooxygenase-like		12.6909	14.971	14.3158	39.0667	13.3905	21.2103	35.2541	123.051	1.17967	2.72893	1.58398	3.4904
	Ta#S52545018	0	Nitronate monooxygenase-like		98.6319	119.982	103.156	279.795	127.954	161.742	259.649	724.522	1.21646	2.71235	1.26406	2.79039
	Ta#S58901199	8.84147e-163	Nucleoredoxin 1		—	—	0.806521	6.64821	1.21067	0.728974	2.71116	13.373	nd	8.24307	0.602122	4.93258
	Ta#S16209781	1.85982e-135	O-acyltransferase wsd1-like		5.29268	5.50005	6.77424	17.1904	6.56493	11.1921	10.6552	25.0153	1.03918	2.53761	1.70483	2.3477
	Ta#S17973917	1.0256e-94	Obtusifoliol 14-alpha demethylase		0.603291	7.07442	0.877118	53.571	5.56325	25.7215	24.1809	219.144	11.7264	61.0762	4.62346	9.06268
	Ta#S22373713	4.86658e-118	Obtusifoliol 14-alpha demethylase		0.17662	4.51144	0	21.9635	0.882955	6.75529	10.7958	55.4528	25.5432	nd	7.65078	5.13651
	Ta#S37946336	1.17405e-126	Obtusifoliol 14-alpha demethylase		0.0958883	0.699775	0	12.4867	0.161229	1.70358	2.36264	22.8654	7.29782	nd	10.5662	9.67792
	Ta#S58885279	0	Obtusifoliol 14-alpha demethylase		3.01111	41.653	3.05465	287.659	21.2083	99.7445	116.143	728.807	13.8331	94.1708	4.70309	6.2751
	Ta#S58902766	0	Obtusifoliol 14-alpha demethylase		0.352183	9.15142	2.96199	153.423	5.60185	32.0493	36.608	350.584	25.9848	51.7973	5.72119	9.57671
	Ta#S22369576	8.27987e-136	Obtusifoliol 14-alpha demethylase		0.405942	5.61833	0.648421	38.0056	4.0227	14.6343	16.5171	140.051	13.8402	58.6125	3.63793	8.47914
	Ta#S17987487	2.88446e-158	O-methyltransferase zrp4		0.354972	1.42097	3.16475	7.74795	1.67959	2.47142	5.33618	14.4017	4.00304	2.4482	1.47144	2.69888
	Ta#S52545090	0	O-methyltransferase zrp4		7.57111	12.5705	30.4352	83.713	14.7222	20.2048	54.1546	128.072	1.66032	2.75053	1.3724	2.36493
	Ta#S17890326	3.4986e-123	O-methyltransferase zrp4		0.426715	2.31943	0.887084	118.893	0.642938	14.7736	12.163	374.763	5.43554	134.027	22.9782	30.8118
	Ta#S37769891	1.18982e-171	Organic cation transporter		17.9323	21.1805	6.10169	17.0498	18.3847	24.0099	9.46068	20.7293	1.18114	2.79428	1.30598	2.1911
	Ta#S17989562	9.1301e-151	Ornithine decarboxylase-like		0.324175	1.38869	0.0812869	5.00562	0.440883	2.64166	5.97443	24.1435	4.28376	61.5796	5.99175	4.04114
	Ta#S34822158	0	Oxoglutarate 3-dioxygenase		0.447624	0.950877	1.4575	31.1825	2.41875	8.78311	12.2699	113.081	2.12428	21.3945	3.63126	9.21608
	Ta#S37944730	1.14591e-29	P1B-ATPase 2		1.02492	1.44486	0.728909	6.02525	2.25674	2.34835	2.48197	7.70318	1.40973	8.26613	1.04059	3.10366
	Ta#S12930792	1.02341e-15	Pectinesterase inhibitor 25-like		4.54009	3.87821	6.15937	20.2221	4.98786	7.19827	9.06121	19.1159	0.854213	3.28315	1.44316	2.10965
	Ta#S52541389	0	Peptide nitrate transporter		5.40355	6.52014	2.72479	17.2133	6.89716	4.23708	10.84	23.6799	1.20664	6.31727	0.614323	2.18448
	Ta#S22369948	6.12318e-102	Peptide transporter ptr2		0.346158	1.1949	0.33332	2.32117	1.01078	1.5388	1.80053	7.69579	3.4519	6.9638	1.5224	4.27419
	Ta#S58890717	1.39731e-44	Peptide transporter ptr2-b		10.1753	7.58475	6.62226	15.6671	6.94124	13.2404	7.95369	19.8282	0.745405	2.36582	1.9075	2.49295
	Ta#S32571665	1.36649e-104	Phosphatidic acid phosphatase family		5.0249	7.89723	6.09111	15.637	7.54864	12.6268	14.0275	45.311	1.57162	2.56718	1.67272	3.23015
	Ta#S58903192	0	Phosphatidylinositol transfer protein PDR17		9.12761	12.8046	12.9952	47.5624	10.212	17.9607	21.8204	69.0896	1.40285	3.66001	1.75879	3.16629
	Ta#S32518390	7.22128e-158	Phosphoglycerate kinase		2.54807	4.58992	6.49251	26.0243	5.13661	8.36795	8.77739	40.2312	1.80133	4.00836	1.62908	4.5835
	Ta#S32613927	6.96658e-106	Phosphoglycerate mutase gpmb		2.34848	6.68458	0.407696	9.34255	4.40488	12.1762	8.51811	19.4846	2.84634	22.9155	2.76425	2.28743
	Ta#S58882237	0	Phospholipid-transporting atpase 1-like		6.45149	13.7966	9.51181	38.7955	16.7053	31.7928	35.4634	115.869	2.13852	4.07867	1.90315	3.2673
	Ta#S26027803	7.79234e-75	Photosystem II 10 kDa polypeptide		68.9069	54.8192	335.498	692.341	55.4838	34.0766	161.613	518.581	0.795555	2.06362	0.614171	3.20879
	Ta#S32502593	1.07067e-109	Pleiotropic drug resistance protein 2		10.1672	9.89389	13.5869	34.5296	28.7937	42.4498	34.7046	80.832	0.973121	2.54139	1.47427	2.32914
	Ta#S32533440	2.75213e-172	Pleiotropic drug resistance protein 2		8.88751	9.31698	9.42235	48.1408	38.2094	54.8447	48.1193	122.721	1.04832	5.10921	1.43537	2.55035
	Ta#S52542448	0	Pleiotropic drug resistance protein 3-like		9.78859	11.8343	8.95682	55.1705	21.1451	21.5473	36.6896	356.104	1.20899	6.15961	1.01902	9.70586
	Ta#S13043691	8.93567e-52	Pleiotropic drug resistance protein 5		0.607581	5.16204	1.12123	30.4537	3.99614	18.2786	12.1673	147.02	8.49605	27.161	4.57405	12.0832
	Ta#S32421611	5.35634e-33	Pleiotropic drug resistance protein 5		0.414851	2.0937	0.480121	5.34603	1.17876	2.66683	2.87673	22.0597	5.04687	11.1347	2.26239	7.66833
	Ta#S52547083	0	Pleiotropic drug resistance protein 5		34.6007	56.4581	26.1966	95.6438	92.8726	161.528	141.144	430.044	1.6317	3.651	1.73925	3.04684
	Ta#S58896174	0	Pleiotropic drug resistance protein 5		12.1962	30.1025	11.4273	87.3238	31.0497	75.8552	58.6126	377.201	2.46818	7.64171	2.44303	6.4355
	Ta#S58899329	1.59805e-175	Pleiotropic drug resistance protein 5		7.40518	26.1355	5.85928	129.715	18.2877	77.0525	57.6078	511.854	3.52936	22.1383	4.21335	8.88515
	Ta#S50371846	0	Pleiotropic drug resistance protein 5-like		17.8742	34.0025	20.5246	96.7905	35.5013	87.414	66.6517	557.544	1.90232	4.71584	2.46227	8.36504
	Ta#S52544224	0	Polygalacturonase inhibitor-like		1.22426	3.65755	1.69335	10.4799	3.4963	6.94529	6.2479	20.5599	2.98755	6.18884	1.98647	3.29069
	Ta#S16058141	0	Polyol transporter 5-like		9.36018	13.8642	13.1119	38.8842	25.8582	35.8438	43.5813	96.0214	1.48119	2.96557	1.38617	2.20327
	Ta#S16058178	0	Polyol transporter 5-like		4.95007	14.713	7.4811	36.3381	26.2122	43.4562	43.8881	97.8508	2.97228	4.85732	1.65787	2.22955
	Ta#S58896990	1.31443e-122	Polyol transporter 5-like		3.5332	8.89612	5.75585	21.4649	14.06	27.0229	27.578	60.3938	2.51786	3.72923	1.92197	2.18993
	Ta#S16058085	0	Polyphenol oxidase		2.44832	3.02644	3.0315	8.63242	4.0035	3.10651	14.351	29.7487	1.23613	2.84757	0.775948	2.07293
	Ta#S52544401	0	Potassium transporter 5-like		8.01119	12.1169	24.0625	53.3234	29.1883	54.4615	55.0542	170.593	1.5125	2.21604	1.86587	3.09864
	Ta#S18009248	1.22287e-122	pr17c precursor		8.55375	24.1577	8.62762	58.9841	28.5681	44.7674	42.0224	103.682	2.82423	6.83666	1.56704	2.4673
	Ta#S52541718*	0	Progesterone 5-beta-reductase		5.56726	9.29477	4.79946	47.4287	7.76258	4.76447	36.7953	342.555	1.66954	9.8821	0.613774	9.30975
	Ta#S58885128	2.57925e-127	Protein IN2-1 homolog B-like		0.758935	1.42141	0.162791	12.7872	0.642031	2.71587	2.91462	57.2587	1.87291	78.5495	4.23013	19.6453
	Ta#S58893810	5.21173e-117	Protein IN2-1 homolog B-like		1.0165	1.50147	2.73328	18.4871	1.68411	4.12821	8.16223	45.9572	1.4771	6.7637	2.45127	5.63048
	Ta#S17987611*	9.17613e-87	Protein kinase APK1A		3.53137	4.41847	7.5711	25.0455	6.42087	7.7321	10.8549	23.6458	1.25121	3.30804	1.20421	2.17835
	Ta#S58892914	0	Protein kinase receptor type precursor		15.7307	21.7962	14.3076	106.467	8.9337	29.9914	26.4678	70.3019	1.38559	7.44132	3.35711	2.65612
	Ta#S58892734	5.33358e-40	Protein RUPTURED POLLEN GRAIN 1		0.675139	1.00646	1.35881	10.1067	1.2934	1.54156	1.8309	33.9168	1.49075	7.43796	1.19187	18.5247
	Ta#S26027136	0	Protein SRG1		15.8967	70.2923	46.0172	401.897	73.266	181.353	278.431	921.992	4.42181	8.73362	2.47527	3.31138
	Ta#S32664780	3.04521e-143	Protein SRG1		0.0810438	1.34773	0.321702	8.88293	0.829188	0.882013	9.57887	53.5101	16.6296	27.6123	1.06371	5.58626
	Ta#S52542083	0	Protein SRG1		72.5749	124.346	88.8115	280.572	197.642	261.309	293.804	620.582	1.71335	3.15919	1.32214	2.11223
	Ta#S58902501	0	Protein SRG1		29.7864	45.3452	43.5265	117.086	82.7558	108.447	146.951	297.999	1.52235	2.68999	1.31045	2.02787
	Ta#S58902502	0	Protein SRG1		23.0669	42.9356	47.2521	127.968	70.4643	99.7688	135.591	273.116	1.86135	2.7082	1.41588	2.01426
	Ta#S58902819	0	Protein SRG1		8.35442	9.70246	18.8146	42.8971	13.2986	18.5644	31.0406	76.0568	1.16136	2.28	1.39596	2.45024
	Ta#S12927943	3.9844e-78	Protein TRANSPARENT TESTA 12		9.27631	11.0044	10.9305	24.5819	15.5591	27.8335	17.7797	65.9731	1.1863	2.24892	1.78889	3.71058
	Ta#S58897736	1.98954e-115	Protein TRANSPARENT TESTA 12		13.9907	23.3081	14.3036	42.2379	31.1771	61.1087	30.1975	83.1974	1.66597	2.95295	1.96005	2.75511
	Ta#S58865239	2.82702e-62	Protein transport protein sec61 subunit alpha-like		2.85414	6.25216	2.89182	11.12	4.81487	10.0004	8.64983	31.0266	2.19056	3.84532	2.07698	3.58696
	Ta#S58887206	0	Pseudo-response regulator		55.6672	43.8784	8.69836	72.0504	42.3165	43.3165	12.3915	45.808	0.788226	8.28322	1.02363	3.69671
	Ta#S22388085	6.31979e-19	P-type ATPase		0.233714	0.859	0.317688	4.18781	1.19806	3.17572	3.05817	12.004	3.67544	13.1822	2.65072	3.92523
	Ta#S24513606	6.16844e-35	puroindoline b protein		14.0517	61.1854	7.91773	314.836	21.1729	68.3247	94.3821	604.273	4.35432	39.7634	3.227	6.40241
	Ta#S58890919	0	Pyrophosphate-fructose 6-phosphate 1-phosphotransferase subunit alpha-like		3.35988	4.82476	4.48241	19.0926	5.54135	13.1179	18.4293	73.2294	1.43599	4.25945	2.36727	3.97353
	Ta#S16058022	0	Pyruvate decarboxylase		18.1503	21.8478	30.9731	93.9377	17.7698	25.0845	31.6908	88.9605	1.20372	3.03288	1.41164	2.80714
	Ta#S52545662	0	Pyruvate decarboxylase		85.1303	132.756	72.3163	254.015	135.405	184.856	186.425	692.105	1.55944	3.51256	1.3652	3.71252
	Ta#S13129182	2.78085e-29	Pyruvate decarboxylase isozyme 2		23.0851	25.9879	16.8779	54.5166	34.4557	51.9643	33.4974	114.45	1.12575	3.23007	1.50815	3.41668
	Ta#S22389684	3.94802e-107	Quinone oxidoreductase		1.09064	3.94106	1.19659	16.7842	1.48571	4.11316	4.96222	19.1726	3.61352	14.0267	2.76847	3.86372
	Ta#S52545705	0	Reticuline oxidase-like		1.43384	9.21829	2.40734	18.2585	27.2812	47.8942	50.6148	114.463	6.42909	7.58451	1.75557	2.26145
	Ta#S58912642	4.23956e-175	Retrotransposon Ty1-copia subclass		3.88673	4.39114	4.78027	11.5934	8.79866	13.174	17.835	38.1349	1.12978	2.42526	1.49728	2.13821
	Ta#S58864964	1.11625e-16	Riboflavin biosynthesis protein		6.67977	10.346	7.86902	16.8066	8.00939	12.7724	11.7629	24.1954	1.54886	2.13579	1.59468	2.05693
	Ta#S19222504	1.94228e-99	Ribosomal protein L14		—	—	0	2.75849	0.149017	1.67802	0	37.4597	nd	nd	11.2606	nd
	Ta#S50384573	1.29078e-75	Ripening-related protein 2-like		—	—	0.251322	4.21215	0.644325	1.55542	2.02184	11.531	nd	16.76	2.41403	5.70321
	Ta#S24623136	7.70419e-79	Ripening-related protein 6-like		32.2643	43.5398	27.8717	111.755	71.2616	96.5806	83.8988	301.983	1.34948	4.00962	1.3553	3.59937
	Ta#S22368545	9.97767e-104	Root peroxidase		0	10.1982	0.329731	112.098	2.13041	12.0114	8.68125	104.437	nd	339.97	5.63807	12.0302
	Ta#S12923082	9.16702e-136	Root peroxidase		0	2.00321	0	11.5316	0.29495	2.65125	2.16601	34.6121	nd	nd	8.9888	15.9797
	Ta#S52541782	0	Root peroxidase		0	1.30295	0.314451	25.7095	0	5.99688	7.14774	39.0037	nd	81.7598	nd	5.45679
	Ta#S32420068	5.84374e-40	RRNA intron-encoded homing endonuclease		0.507606	0.727963	0.241862	17.9363	1.2006	10.3708	0.373057	513.074	1.43411	74.159	8.63803	1375.32
	Ta#S58885642	0	Rust resistance kinase Lr10		9.07427	10.0789	10.5992	82.7494	7.04065	13.3321	16.2344	57.9423	1.11071	7.80715	1.89358	3.56911
	Ta#S58895705	0	Rust resistance kinase Lr10		12.7151	16.6887	23.001	84.5493	9.69827	21.7378	24.1704	88.8067	1.31251	3.6759	2.24141	3.67419
	Ta#S22381070	3.26337e-38	Salutaridine reductase-like		1.06981	2.2231	2.50323	7.41712	2.60482	3.53992	6.59661	20.1794	2.07803	2.96303	1.35899	3.05905
	Ta#S29965560*	0	Secologanin synthase		18.0636	28.1837	6.94048	45.8918	39.0663	68.391	74.1613	203.57	1.56025	6.61219	1.75064	2.74496
	Ta#S29965563*	0	Secologanin synthase		8.18738	15.0768	4.75116	27.047	21.9817	40.8542	43.429	151.163	1.84147	5.69271	1.85855	3.48071
	Ta#S58884029	0	Secologanin synthase		2.20241	12.531	2.19032	25.2428	43.9591	90.6081	51.8901	199.079	5.68969	11.5247	2.06119	3.83654
	Ta#S17890642*	1.13756e-150	Secologanin synthase-like		5.01311	6.60385	15.2652	82.9287	9.68042	11.3473	26.0613	97.3347	1.31732	5.43254	1.17219	3.73483
	Ta#S17986698	1.15168e-72	Secologanin synthase-like		7.40441	17.8338	27.8001	135.144	12.863	29.3631	54.8373	175.395	2.40853	4.86129	2.28275	3.19846
	Ta#S58882801	2.20527e-40	Secologanin synthase-like		—	—	0.649787	6.53161	0.626073	4.71971	1.80739	12.325	nd	10.0519	7.53859	6.81925
	Ta#S58861986	9.27847e-126	Selenium binding protein		92.3707	107.979	112.363	256.961	144.167	181.711	226.344	528.762	1.16898	2.28688	1.26042	2.3361
	Ta#S37770718	1.41593e-144	Senescence-associated protein dh		6.21742	7.60055	14.9044	32.6465	8.04563	16.8069	25.2118	70.7004	1.22246	2.1904	2.08895	2.80426
	Ta#S22386471	8.77205e-41	Serine carboxypeptidase 2-like		6.27345	9.71007	9.91875	22.6783	11.4072	23.5623	18.8719	34.8674	1.5478	2.28641	2.06556	1.84759
	Ta#S58883171	0	Serine threonine kinase		1.19594	2.60856	2.87797	7.51363	0.965956	2.95538	4.6058	12.9826	2.18118	2.61074	3.05953	2.81876
	Ta#S52544450	0	Serine threonine kinase		3.42438	6.26987	4.5029	12.4142	7.65324	10.7684	13.434	31.1372	1.83095	2.75694	1.40704	2.31779
	Ta#S58896593	1.86296e-163	Serine threonine kinase		4.00721	6.8908	8.64317	30.523	5.76664	10.3772	15.1774	40.7084	1.7196	3.53146	1.79952	2.68218
	Ta#S58905884	0	Serine threonine kinase		5.06877	11.0027	4.43779	39.3568	17.9703	33.1989	38.6198	99.8429	2.17068	8.86856	1.84744	2.58528
	Ta#S37931935	3.35124e-104	Serine threonine kinase		0.324175	1.23752	0.236276	7.46795	0.307839	1.12892	1.29714	7.99337	3.81744	31.6068	3.66726	6.16228
	Ta#S58882295	2.13947e-159	Serine threonine-protein kinase receptor		5.84973	6.17371	5.64514	18.0468	10.8741	22.2293	16.1788	30.7712	1.05538	3.19687	2.04424	1.90195
	Ta#S22371045	5.18703e-123	Short-chain dehydrogenase tic chloroplastic-like		0.0796759	2.81279	0.717067	12.2602	2.68354	6.0347	5.8401	31.4126	35.3029	17.0976	2.24878	5.37878
	Ta#S18010370	1.25987e-83	Soluble inorganic pyrophosphatase		16.3639	28.7142	12.5504	40.7792	42.8644	78.3898	44.9922	101.22	1.75472	3.24924	1.82879	2.24971
	Ta#S58893102	4.06067e-99	Somatic embryogenesis receptor kinase 1		0.159879	5.99701	0.492431	8.95316	3.88892	12.6364	9.88208	61.2677	37.5096	18.1816	3.24932	6.19988
	Ta#S58905743	1.35028e-132	Stress responsive protein		—	—	1.10164	4.89571	—	—	0.443424	4.06214	nd	4.44401	nd	9.16084
	Ta#S37937341	2.66335e-38	Subtilisin-chymotrypsin inhibitor-2A		0.723698	3.85918	0.246261	28.6752	4.26061	16.8877	29.5809	241.595	5.33259	116.442	3.9637	8.16726
	Ta#S37885670	3.3437e-32	Subtilisin-chymotrypsin inhibitor-2a		48.7499	80.4591	44.7293	164.45	190.809	266.065	293.047	890.541	1.65045	3.67656	1.39441	3.0389
	Ta#S22365450	3.55714e-122	Subtilisin-like protease		—	—	0.159215	3.94014	0	1.1217	0.0745179	23.2255	nd	24.7473	nd	311.676
	Ta#S32724590	9.79096e-153	Subtilisin-like protease		—	—	0	4.1244	—	—	1.86529	16.1997	nd	nd	nd	8.68483
	Ta#S17971983	2.13678e-41	Subtilisin-like protease		0	1.02334	0	3.44482	0.49042	4.64878	4.25117	24.4635	nd	nd	9.47918	5.75455
	Ta#S32596398	2.69994e-158	Subtilisin-like protease		—	—	0	4.57393	0	1.96784	1.80518	18.1896	nd	nd	nd	10.0764
	Ta#S52543754	0	Subtilisin-like protease		37.2499	89.5913	63.8027	197.748	107.341	206.93	211.038	474.974	2.40514	3.09936	1.92778	2.25066
	Ta#S58882908	1.10886e-170	Sucrose-phosphatase 2		4.74511	9.64317	5.04036	39.4988	8.32279	13.9474	17.5718	73.6225	2.03223	7.83651	1.67581	4.18981
	Ta#S58899968*	5.90024e-49	Sugar transport protein 13		1.48239	3.94978	2.01601	14.3765	6.13293	14.5666	13.8229	83.8356	2.66447	7.13115	2.37515	6.06498
	Ta#S22382874*	4.46988e-72	Sugar transport protein 13-like		—	—	0	1.73572	0.335442	1.2314	1.53414	8.92581	nd	nd	3.67099	5.81813
	Ta#S13261016	1.12041e-109	Sulfate transporter -like		0.864671	1.40737	1.03248	9.15661	2.3896	2.86412	3.76252	11.7127	1.62764	8.86851	1.19858	3.113
	Ta#S58902776	1.52962e-168	Syntaxin-related protein nt-syr1		21.8122	36.653	33.8929	95.3249	46.801	75.5319	74.854	184.214	1.68039	2.81253	1.61389	2.46098
	Ta#S58907027	3.62472e-147	Tansposase family tnp2		4.85572	11.2206	21.5366	50.4263	4.64461	7.95532	16.9099	39.6504	2.31079	2.34142	1.71281	2.3448
	Ta#S32597704	2.50816e-117	Thromboxane-a synthase-like		0.54067	2.65906	0.814103	4.43962	2.73635	11.7342	9.64713	36.8716	4.91809	5.45338	4.28826	3.82203
	Ta#S58856142	0	Thylakoid-bound ascorbate peroxidase		90.2246	105.653	58.0757	130.796	101.056	108.729	102.933	208.779	1.171	2.25217	1.07593	2.02831
	Ta#S26026831	0	Trans-cinnamate 4-monooxygenase		0	1.05653	0	2.9277	0.250644	2.94857	1.28245	23.9779	nd	nd	11.764	18.697
	Ta#S32419980	7.30126e-31	Transcript antisense to ribosomal RNA protein		—	—	0.0796077	9.37389	0.0729665	2.00155	0	242.021	nd	117.751	27.4311	nd
	Ta#S58901767	1.27826e-125	Tropinone reductase 1-like		0	1.44936	0.402071	9.1766	0.149017	1.47074	3.00659	14.9687	nd	22.8233	9.8696	4.97863
	Ta#S16058462	0	Tryptophan synthase beta chain		72.4199	80.658	38.4802	77.4126	67.0007	95.333	74.2446	159.506	1.11375	2.01175	1.42287	2.14839
	Ta#S22390793*	2.46264e-33	Ubiquitin carrier protein e2 25		0.450185	0.899384	0.64123	7.99188	0.746216	3.28927	3.29706	8.63331	1.99781	12.4634	4.40793	2.61849
	Ta#S32518310	1.07949e-142	Uncharacterized isomerase BH0283-lik		13.7801	39.1011	11.2205	94.3479	21.176	47.5617	44.4909	226.181	2.8375	8.4085	2.24602	5.08376
	Ta#S52544189	8.67077e-176	Uncharacterized isomerase BH0283-lik		4.27299	7.0261	3.06176	14.4263	9.07722	12.1892	13.0394	36.4981	1.6443	4.71176	1.34283	2.79907
	Ta#S58892883	1.81948e-110	Universal stress protein a-like		—	—	1.91634	5.5063	10.0784	16.8559	0.467483	7.59845	nd	2.87334	1.67247	16.254
	Ta#S13130150*	No matching in Blast2Go	Unknown		6.00259	7.70498	3.37066	21.88	9.14588	10.8622	7.88108	46.6164	1.28361	6.49131	1.18766	5.91497
	Ta#S13135133	No matching in Blast2Go	Unknown		0.460682	2.31453	0.895322	16.4049	1.95642	5.86091	6.34412	55.0662	5.02413	18.3229	2.99574	8.67989
	Ta#S13160925	No matching in Blast2Go	Unknown		5.3808	8.56962	2.25416	14.0926	17.3571	19.0961	17.923	45.2932	1.59263	6.25181	1.10019	2.5271
	Ta#S13169584	No matching in Blast2Go	Unknown		1.06863	3.93105	1.23188	20.3117	2.44277	5.7142	7.84105	17.4603	3.67859	16.4884	2.33923	2.22679
	Ta#S13195248	No matching in Blast2Go	Unknown		0.157829	5.29451	0.49666	9.34849	2.44906	10.0263	4.30037	33.3562	33.5459	18.8227	4.09392	7.7566
	Ta#S13205638	No matching in Blast2Go	Unknown		0.928301	0.560537	5.89724	17.5839	0.919961	3.31126	2.88922	13.6965	0.603831	2.98171	3.59935	4.74057
	Ta#S13206297	No matching in Blast2Go	Unknown		2.99291	5.1994	5.3181	23.4697	8.68747	15.411	18.7785	52.3855	1.73724	4.41317	1.77393	2.78966
	Ta#S13207453*	No matching in Blast2Go	Unknown		0.145094	1.03762	8.2727	68.2095	0.40171	3.24729	8.04671	37.7918	7.15137	8.24513	8.08366	4.69655
	Ta#S13207685	No matching in Blast2Go	Unknown		0.0958883	1.71552	0.0775569	3.2923	0.319875	1.38919	1.86192	8.39957	17.8908	42.4502	4.34292	4.51125
	Ta#S13213703	No matching in Blast2Go	Unknown		—	—	0	1.48802	—	—	0.674792	6.95536	nd	nd	nd	10.3074
	Ta#S16205859	No matching in Blast2Go	Unknown		0.0796759	6.36957	0.162791	31.5814	1.18338	—	10.8011	84.2153	79.9435	193.999	nd	7.79692
	Ta#S17879113	No matching in Blast2Go	Unknown		13.5773	14.9751	5.72934	16.9187	35.2893	36.4685	33.7168	71.1521	1.10295	2.953	1.03341	2.11029
	Ta#S17888387	No matching in Blast2Go	Unknown		0.869582	3.41644	1.12852	38.6189	1.17811	3.48652	7.42437	34.386	3.92883	34.2207	2.95942	4.6315
	Ta#S17973137	No matching in Blast2Go	Unknown		1.14328	1.23732	1.19316	5.22721	2.92957	3.55541	2.52149	10.227	1.08226	4.38097	1.21363	4.05594
	Ta#S17973144	No matching in Blast2Go	Unknown		2.04464	2.0703	2.04664	8.53528	2.36024	3.89426	6.50853	24.3165	1.01255	4.17038	1.64994	3.73609
	Ta#S17974887	No matching in Blast2Go	Unknown		0.0821691	1.75038	0.971091	5.82921	0.626005	3.09788	1.93973	31.0949	21.3022	6.00274	4.94865	16.0305
	Ta#S17976142	No matching in Blast2Go	Unknown		0.793948	1.64074	0.64914	4.84719	0.850829	1.92101	4.02405	17.4459	2.06656	7.46709	2.25781	4.33542
	Ta#S17980662	No matching in Blast2Go	Unknown		11.541	13.1219	9.13843	33.3047	13.4537	28.3176	21.2379	77.6461	1.13699	3.64447	2.10482	3.65601
	Ta#S17987695	No matching in Blast2Go	Unknown		10.5043	12.1468	13.4153	30.6094	15.9514	19.9884	29.4825	64.4699	1.15636	2.28168	1.25309	2.18672
	Ta#S18006242	No matching in Blast2Go	Unknown		104.191	150.859	48.4296	187.396	282.211	325.041	251.292	574.081	1.4479	3.86944	1.15177	2.28452
	Ta#S18011503	No matching in Blast2Go	Unknown		5.21105	2.18985	0	3.14857	6.31357	1.09324	2.61396	12.2234	0.420232	nd	0.173158	4.67621
	Ta#S22368173	No matching in Blast2Go	Unknown		2.71171	6.51506	3.80951	31.1156	12.2298	18.9688	23.3149	87.2294	2.40256	8.16788	1.55103	3.74136
	Ta#S22379523	No matching in Blast2Go	Unknown		1.00996	0.810659	0.959127	9.41656	1.77611	3.24687	6.95017	23.2534	0.802666	9.81785	1.82808	3.34573
	Ta#S22389307	No matching in Blast2Go	Unknown		0.988581	1.00428	1.67842	13.4738	1.22501	3.82743	3.90923	13.0173	1.01588	8.02771	3.12441	3.32989
	Ta#S22390156	No matching in Blast2Go	Unknown		0.634892	0.80866	0.321179	8.14538	2.52024	4.03442	3.61421	13.692	1.2737	25.3609	1.60081	3.78839
	Ta#S32419895	No matching in Blast2Go	Unknown		—	—	0	1.696	—	—	0	8.67485	nd	nd	nd	nd
	Ta#S37845805	No matching in Blast2Go	Unknown		0.463407	1.76862	0.162791	4.30297	0.31112	1.20194	0.894995	15.6598	3.81656	26.4324	3.86326	17.4971
	Ta#S37852453	No matching in Blast2Go	Unknown		0.353241	0.617647	0.783902	12.225	0.628215	0.493928	1.0596	8.04573	1.74852	15.595	0.786241	7.59318
	Ta#S37854771	No matching in Blast2Go	Unknown		0.696722	2.03654	0.158101	8.3951	7.08593	14.9366	12.4867	60.2649	2.92303	53.0994	2.10792	4.82632
	Ta#S37866798	No matching in Blast2Go	Unknown		0	1.03068	0.0775569	8.4981	0.323794	2.85027	1.67368	12.0165	nd	109.572	8.80273	7.17969
	Ta#S37877908	No matching in Blast2Go	Unknown		7.95357	8.1071	8.18781	38.6174	6.83045	8.61216	12.8196	40.8479	1.0193	4.71645	1.26085	3.18637
	Ta#S37886379	No matching in Blast2Go	Unknown		—	—	0.0796686	1.73831	0.463399	0.663603	0.522621	4.6355	nd	21.8193	1.43203	8.86971
	Ta#S37930991	No matching in Blast2Go	Unknown		2.9253	6.80836	0.478821	38.836	2.75168	9.12699	8.13556	61.6682	2.32741	81.1077	3.31688	7.58009
	Ta#S58844355	No matching in Blast2Go	Unknown		1.83954	1.10695	2.09174	9.8489	4.62709	3.97015	8.44431	18.6033	0.601751	4.70847	0.858024	2.20306
	Ta#S58848463	No matching in Blast2Go	Unknown		—	—	0	4.19142	0.239263	1.14403	0.947245	5.36604	nd	nd	4.78148	5.66489
	Ta#S58869550	No matching in Blast2Go	Unknown		—	—	0.0790507	1.62621	0.414522	0.578265	0.757649	5.23228	nd	20.5718	1.39502	6.90595
	Ta#S58884531	No matching in Blast2Go	Unknown		0.626223	0.745572	1.34392	4.69697	0.312375	0.908785	1.62033	5.37377	1.19059	3.49497	2.90928	3.31646
	Ta#S58892814	No matching in Blast2Go	Unknown		—	—	0	1.97684	—	—	0	1.41633	nd	nd	nd	nd
	Ta#S58894031	No matching in Blast2Go	Unknown		2.47745	2.07284	12.1601	43.6733	3.20335	—	4.92892	15.8737	0.836682	3.59154	nd	3.22053
	Ta#S58899213*	No matching in Blast2Go	Unknown		1.12969	4.47898	1.27142	16.742	10.375	17.8341	14.6249	42.9479	3.96477	13.1679	1.71895	2.93663
	Ta#S58900235	No matching in Blast2Go	Unknown		9.92133	14.2842	8.88116	35.1146	9.16005	15.3134	11.9832	38.4097	1.43975	3.95383	1.67176	3.20529
	Ta#S58907114	No matching in Blast2Go	Unknown		16.4678	16.6622	16.91	77.5478	13.7577	14.9033	24.2214	76.8226	1.0118	4.58593	1.08327	3.17168
	Ta#S58912128	No matching in Blast2Go	Unknown		0.813623	0.317394	0.717134	3.48079	0.331857	1.22964	0.932509	4.24957	0.3901	4.85375	3.70534	4.55713
	Ta#S58912131	No matching in Blast2Go	Unknown		2.13691	4.06362	3.96459	11.0695	2.23982	2.99519	1.83303	12.7771	1.90163	2.79209	1.33725	6.97047
	Ta#S58912132	No matching in Blast2Go	Unknown		1.45025	1.85364	2.06259	6.6572	1.81934	2.40724	1.43405	8.72136	1.27815	3.22759	1.32314	6.08163
	Ta#S26022732	2.93117e-150	Unknown		16.6862	22.9231	11.0085	49.9683	22.4532	25.5158	27.7804	57.5613	1.37377	4.53908	1.1364	2.07201
	Ta#S52542919	0	Unknown		6.96234	7.08793	3.38933	12.277	7.27365	8.81547	7.22095	17.0893	1.01804	3.62226	1.21197	2.36662
	Ta#S24513450	6.94899e-129	Unknown		2.02622	3.13393	5.55323	11.7435	5.03076	4.96516	10.2204	22.9514	1.54669	2.11472	0.98696	2.24564
	Ta#S32645425	7.52228e-57	Unknown		10.6102	13.3415	7.03403	14.4899	13.1296	23.7597	16.3722	40.0595	1.25742	2.05997	1.80964	2.4468
	Ta#S52544440	0	Unknown		4.13291	6.02031	5.54012	14.9862	9.49254	11.3538	13.2053	27.2947	1.45667	2.70502	1.19607	2.06695
	Ta#S13189597	1.10101e-54	Unknown		12.473	13.2431	13.4623	31.6958	15.6604	13.8572	23.129	53.3903	1.06175	2.35441	0.884857	2.30838
	Ta#S26028016	3.87324e-106	Unknown		15.7401	20.3106	14.5942	41.2433	21.6475	31.8239	39.7751	96.8908	1.29038	2.826	1.4701	2.43597
	Ta#S58895827*	2.27179e-76	Unknown		4.64833	6.22409	10.238	42.5747	8.65756	14.788	34.7156	139.33	1.33899	4.15849	1.7081	4.01345
	Ta#S58885600	3.13227e-99	Unknown		1.55646	3.32624	3.62138	33.0153	3.55412	5.7521	13.6467	56.2646	2.13705	9.11677	1.61843	4.12294
	Ta#S58892852	1.1515e-52	Unknown		2.11184	1.18525	0.166939	3.01207	1.6779	2.56892	2.13678	8.60775	0.561243	18.0429	1.53103	4.02837
	Ta#S18011258*	2.91596e-33	Unknown		5.82591	8.86862	3.48124	13.3132	7.92937	10.1838	11.2179	22.9473	1.52227	3.82428	1.28431	2.0456
	Ta#S58888542*	7.12927e-169	Unknown		1.45778	2.55023	1.83917	11.9596	19.1011	20.0999	32.509	77.5184	1.74939	6.50274	1.05229	2.38452
	Ta#S58895902	2.80795e-11	Unknown		0.679823	0.579152	2.39948	9.99278	0.489875	1.16989	3.81139	11.8132	0.851915	4.16456	2.38814	3.09945
	Ta#S58894756	6.26937e-47	Unknown		1.325	2.2369	2.21857	7.73066	4.97195	8.77971	10.29	26.2855	1.68822	3.48452	1.76585	2.55447
	Ta#S52541442	3.86713e-43	Unknown		3.26675	3.00108	7.20392	17.2537	8.0154	8.13102	13.5376	44.4509	0.918673	2.39504	1.01442	3.28352
	Ta#S12874191	4.28221e-33	Unknown		—	—	0	6.07554	0	0.861138	0.463837	13.1036	nd	nd	nd	28.2504
	Ta#S22390788	3.24813e-34	Unknown		—	—	0.0796686	2.67322	1.00765	0.812465	3.07813	11.7064	nd	33.5542	0.806295	3.80307
	Ta#S18007862	4.00279e-25	Unknown		8.713	8.17512	8.22725	16.9986	7.46069	8.32404	8.14279	18.5399	0.938267	2.06613	1.11572	2.27685
	Ta#S18010335	7.27374e-49	Unknown		13.2431	19.5925	19.1718	62.4164	22.8451	33.2692	25.6996	72.5836	1.47945	3.25564	1.45629	2.82431
	Ta#S19223607	9.74048e-27	Unknown		7.16227	7.95039	14.9217	69.0872	10.0612	12.1577	23.6409	64.2397	1.11004	4.62997	1.20837	2.71732
	Ta#S19222761	4.90803e-15	Unknown		—	—	0	2.69194	0	1.59735	0	10.1759	nd	nd	nd	nd
	Ta#S22386233	4.21976e-15	Unknown		0.246507	0.821659	0.159337	2.49349	0.980691	4.31097	3.17816	12.6792	3.3332	15.6491	4.39585	3.98947
	Ta#S58905213	5.73564e-94	Unknown		14.7953	13.4493	22.7044	54.1719	25.4288	33.4644	30.3485	63.3277	0.909028	2.38597	1.316	2.08668
	Ta#S17984969	3.97597e-157	Unknown		0.221644	2.0036	1.27168	7.58273	8.06864	9.54161	12.2797	25.1387	9.03973	5.96276	1.18256	2.04717
	Ta#S13224037	2.05098e-14	Unknown		1.51474	0.570237	1.12787	5.30009	1.15996	2.69316	2.06319	9.28256	0.376458	4.69921	2.32176	4.49913
	Ta#S58887066	2.80308e-36	Unknown		4.88963	6.82143	4.54638	16.1317	6.18462	8.11579	7.57915	23.1006	1.39508	3.54826	1.31225	3.04791
	Ta#S17890844	1.90225e-40	Unknown		0.698684	0.487908	4.83744	12.9973	0.559074	1.13923	5.75146	31.2529	0.698324	2.68683	2.0377	5.43391
	Ta#S32564591	6.57863e-58	Unknown		2.00475	4.29829	9.43647	23.3764	3.01842	7.55748	12.7567	32.863	2.14406	2.47724	2.50379	2.57613
	Ta#S37867778	3.00277e-30	Unknown		0.29343	1.26398	5.09863	16.2011	2.17129	1.12843	5.26299	16.2016	4.30761	3.17754	0.519707	3.0784
	Ta#S18012695	6.86072e-79	Unknown		12.749	16.9154	19.8567	71.753	18.0491	17.1518	27.6318	84.073	1.3268	3.61354	0.950285	3.04262
	Ta#S58907115	4.18434e-72	Unknown		7.73101	10.7103	18.205	45.147	9.80604	12.0476	17.3744	51.4485	1.38537	2.47992	1.22859	2.96117
	Ta#S58886836	5.87727e-17	Unknown		0.0969444	0.710845	0.0783838	1.98319	0.885579	1.39493	0.684894	7.32845	7.3325	25.301	1.57516	10.7001
	Ta#S58883077	2.3203e-14	Unknown		—	—	0.084637	2.88954	5.0658	6.07283	3.59061	21.5814	nd	34.1404	1.19879	6.0105
	Ta#S32494343*	5.21982e-42	Unknown		2.13115	3.59394	2.43853	16.429	9.40147	9.06591	12.0104	25.7633	1.68638	6.73728	0.964308	2.14509
	Ta#S52541896	9.38815e-34	Unknown		4.55928	16.0708	6.20232	55.3314	15.2982	48.1405	34.9235	172.551	3.52484	8.92108	3.14681	4.94082
	Ta#S22391000	8.39683e-30	Unknown		2.2921	8.97069	2.87881	27.5335	12.1514	26.5573	26.8335	74.7278	3.91374	9.56419	2.18554	2.78487
	Ta#S58895410	3.05546e-43	Unknown		3.20086	5.36217	7.72009	26.3318	8.49758	12.1697	18.1409	37.624	1.67523	3.41081	1.43213	2.07399
	Ta#S17878417	1.56107e-98	Unknown		0.962075	7.41101	6.85794	58.5469	5.89158	4.34673	12.4274	44.591	7.70314	8.53709	0.737787	3.58811
	Ta#S58890509	2.5296e-43	Unknown		5.89009	10.232	5.49326	11.5451	4.75809	5.65335	3.77286	9.31033	1.73715	2.10168	1.18816	2.46771
	Ta#S37932263	1.82854e-86	Unknown		6.53921	5.2784	13.5126	31.7566	4.01863	4.41417	7.86993	16.7662	0.807192	2.35014	1.09843	2.13042
	Ta#S22372769	2.32519e-51	Unknown		0.0810438	1.97629	0	13.1693	0.811151	2.80565	1.96547	15.943	24.3855	nd	3.45885	8.11153
	Ta#S13014743	No matching in Blast2Go	Unknown		0.176699	2.43927	1.42087	5.73489	2.47145	6.78351	5.5836	13.9618	13.8047	4.03619	2.74475	2.5005
	Ta#S13015715	No matching in Blast2Go	Unknown		0.30132	1.26936	0.0813957	4.93519	1.12347	7.15642	2.33253	38.4215	4.21266	60.6321	6.36993	16.472
	Ta#S13187078	No matching in Blast2Go	Unknown		10.333	12.6189	11.3732	27.1725	7.217	15.9953	16.7445	25.5798	1.22123	2.38917	2.21634	1.52765
	Ta#S13221099	No matching in Blast2Go	Unknown		—	—	0.0783838	13.6616	0.0809484	2.82457	1.7505	55.1752	nd	174.291	34.8934	31.5196
	Ta#S15183773	No matching in Blast2Go	Unknown		0	1.75188	0	10.2301	0.980368	4.81731	7.30928	29.5048	nd	nd	4.91378	4.03662
	Ta#S15824332	No matching in Blast2Go	Unknown		—	—	0	10.5996	0	6.50693	0	105.708	nd	nd	nd	nd
	Ta#S16189605*	6.49133e-38	Unknown		0.145094	6.60894	0.155114	68.866	2.55797	9.53281	4.22689	62.2719	45.5492	443.971	3.72671	14.7323
	Ta#S18010297*	1.54088e-14	Unknown		0.788966	1.73897	0.329731	7.10336	5.634	13.8405	5.93634	29.0975	2.20411	21.5429	2.4566	4.90159
	Ta#S18011234	1.57367e-29	Unknown		2.16973	7.55088	1.12187	96.2218	1.98871	8.49116	10.4786	118.692	3.48009	85.7689	4.26969	11.3272
	Ta#S22383059	1.86259e-26	Unknown		0.305053	2.50403	0.730514	28.7371	1.00947	6.90746	9.08837	37.9336	8.20852	39.3382	6.84263	4.17387
	Ta#S22386278	No matching in Blast2Go	Unknown		0	1.35896	0	16.9091	0.566949	3.72723	3.26835	48.7435	nd	nd	6.57419	14.9138
	Ta#S22386352	No matching in Blast2Go	Unknown		0.806157	2.55639	0.316203	16.2543	3.64865	10.9294	6.49138	63.2637	3.17108	51.4047	2.99547	9.74579
	Ta#S26024531	No matching in Blast2Go	Unknown		2.56671	9.00995	4.89055	18.4661	8.72083	11.6423	15.7075	58.2935	3.51031	3.77587	1.33501	3.71119
	Ta#S26027505	No matching in Blast2Go	Unknown		0.629814	4.66822	1.60112	10.0166	6.83991	17.4431	15.5598	60.6671	7.41206	6.25598	2.5502	3.89895
	Ta#S32423177	No matching in Blast2Go	Unknown		—	—	0	2.04162	0	3.11598	0	14.5599	nd	nd	nd	nd
	Ta#S37757300	8.40641e-18	Unknown		0.191777	0.864415	0	4.56135	0.853132	4.8925	5.25198	31.1514	4.5074	nd	5.73475	5.93137
	Ta#S37762803*	5.64816e-28	Unknown		0.658953	3.66041	0.318553	16.8407	0.245365	4.0583	5.22784	22.1718	5.55489	52.8664	16.5399	4.2411
	Ta#S37849065	No matching in Blast2Go	Unknown		3.1703	6.1454	4.10488	24.5073	5.054	11.814	13.6189	30.9415	1.93843	5.97028	2.33756	2.27195
	Ta#S37933362	No matching in Blast2Go	Unknown		13.388	18.4456	14.4488	30.3366	14.6765	30.5366	32.3359	58.2772	1.37776	2.09959	2.08064	1.80224
	Ta#S52896071	4.08862e-36	Unknown		0	3.02673	0.398265	74.0374	0.661275	3.98343	3.40903	43.9012	nd	185.9	6.02386	12.8779
	Ta#S58893134	0	Unknown		0.971264	13.1412	3.22812	184.355	3.99633	15.6167	25.747	127.553	13.53	57.109	3.90775	4.95407
	Ta#S37877156	8.4863e-47	Xylosyltransferase 1-like		3.37394	3.94043	4.05979	9.85378	4.39707	7.84077	6.73576	13.7493	1.1679	2.42716	1.78318	2.04124
	Ta#S18011650	4.08984e-131	Zeamatin-like protein		1.07412	5.31986	2.66542	33.0456	3.65127	15.7879	14.9195	159.716	4.95275	12.3979	4.32394	10.7052
	Ta#S17888291	2.94655e-163	Zeamatin-like protein		1.01235	3.36155	5.28117	24.6281	2.00533	11.1346	14.7553	108.934	3.32053	4.66338	5.55248	7.38273
	Ta#S58899262	1.50867e-80	Zinc transporter		2.9581	2.87811	2.71848	6.82603	3.14613	4.46792	4.87993	11.6126	0.97296	2.51097	1.42013	2.37966
Down-regulated	Ta#S12990792	4.85067e-26	Senescence-associated protein		32.5308	20.2194	9.66228	2.5326	32.1631	32.9103	16.8152	5.06337	1.60889	3.81517	0.977297	3.32095
	Ta#S13173764	1.65114e-50	Membrane protein		0	0	4.91882	0.303126	0.721932	1.59092	36.2874	7.21461	nd	16.227	0.453783	5.02971
	Ta#S16204235	2.58889e-123	Membrane protein		0	0	12.0671	0.305696	1.85784	6.11064	102.232	15.9618	nd	39.4743	0.304034	6.4048
	Ta#S17888106	2.59877e-139	NAC domain protein nac5		6.9973	9.27875	9.9122	4.69379	7.88965	9.44886	12.2692	4.96094	0.754121	2.11177	0.834985	2.47317
	Ta#S17888363*	0	Polyamine oxidase precursor		211.192	216.856	276.232	107.303	99.0395	94.3607	167.3	35.2604	0.973882	2.57431	1.04958	4.7447
	Ta#S17890587	3.85396e-76	Monoglyceride lipase-like		8.81742	5.18122	14.2639	5.04605	10.1937	6.72207	13.9199	5.67688	1.7018	2.82674	1.51646	2.45203
	Ta#S17972336	3.60749e-35	O-methyltransferase 2-like		86.5244	57.8112	12.1085	3.99394	80.6293	81.4188	16.277	5.76784	1.49667	3.03172	0.990303	2.82203
	Ta#S17980360	No matching in Blast2Go	No matching in NCBI database		12.5596	7.17065	8.24141	2.16976	13.773	14.0366	7.74022	2.55086	1.75153	3.7983	0.981216	3.03435
	Ta#S18010075	2.26021e-123	Calcium binding ef-hand protein		15.7199	13.0925	46.5146	15.5047	9.73136	9.31316	19.3895	3.50899	1.20069	3.00003	1.0449	5.52565
	Ta#S22368417	8.49344e-55	Lysine-specific demethylase 8-like		14.3164	13.7781	10.5432	5.16968	13.0284	13.3464	11.8179	5.78899	1.03907	2.03944	0.976171	2.04144
	Ta#S22368730	1.38858e-134	Subtilisin-like protease		45.3065	32.1106	41.7099	12.0226	29.8255	35.6533	19.4954	8.27888	1.41095	3.4693	0.836544	2.35483
	Ta#S22373633	7.49874e-79	Premnaspirodiene oxygenase-like		14.0147	14.971	5.03336	1.58389	7.10607	4.88361	3.18542	0.393694	0.936118	3.17785	1.45509	8.09112
	Ta#S26027452	7.6425e-126	C-4 methylsterol oxidase		65.3942	51.8093	76.0547	24.6228	81.2326	77.5764	102.713	49.4546	1.26221	3.08879	1.04713	2.07691
	Ta#S32545906	2.3957e-179	Cytochrome p450 87a3		6.52449	5.85934	20.3109	9.28104	3.02318	4.11474	11.5936	5.5761	1.11352	2.18843	0.734718	2.07917
	Ta#S37876629*	4.20032e-146	Histidine decarboxylase		8.18283	5.27953	17.623	2.47018	8.79493	6.593	22.4838	3.73977	1.54992	7.13428	1.33398	6.01209
	Ta#S52541753	0	Hippocampus abundant transcript 1 protein		70.5849	60.9096	80.1834	38.7416	91.1429	83.6665	82.3642	33.1978	1.15885	2.0697	1.08936	2.48101
	Ta#S52545340	0	Bidirectional sugar transporter sweet15-like		21.4139	15.1726	46.5088	10.1917	17.4699	16.0722	27.9361	11.5408	1.41135	4.56342	1.08697	2.42064
	Ta#S58855330	0	Alpha-L-fucosidase 2-like		29.4076	20.8006	10.324	4.03249	30.6062	31.046	16.1884	6.67462	1.41379	2.56019	0.985836	2.42537
	Ta#S58864928	0	Disease resistance protein RGA1		140.206	117.465	137.686	68.2839	73.4677	80.1195	81.9369	28.43	1.1936	2.01637	0.916976	2.88206
	Ta#S58899168	1.54687e-178	Acid phosphatase 1		8.01983	7.46825	15.3384	7.35138	4.68828	4.12831	18.1467	4.58705	1.07386	2.08646	1.13564	3.95608
	Ta#S58901456	7.36504e-96	Methyl chloride transferase		0	0	5.38205	0.695105	0.337301	0.833274	7.43842	2.45687	nd	7.74279	0.40479	3.0276
	Ta#S59016798*	1.26486e-103	MYB-related protein mybas2		8.36455	4.28818	12.5947	3.60512	10.8564	11.6187	13.7767	3.9568	1.95061	3.49354	0.934394	3.48179
a differential accumulation genes were determined with the threshold of FDR ≤ 0.01 and the absolute value of log2FoldChange≥1 or ≤-1 or ‘inf’ (the value of one comparative object is zero and the other one is not).
b Annotations were performed in Blast2Go software with BLASTX E-score of less than 10-10
c Only the genes used to generate heatmap in Fig. S3 of the txt were indicated.
dRPKM normalized values are shown. '-' indicates that the expression was not detected. Symbols are M for mock treatment; I for Fp-infection; 3 for 3 days post-inoculation (dpi); 5 for 5 dpi; R for resistant isoline; S for susceptible isoline.
end Indicates that the ratio cannot be got as some expression values were not detected.
* Genes located in the Qcrs-3B interval.
