# Supplementary material for: Transcriptome and Allele Specificity Associated with a 3BL Locus for Fusarium Crown Rot Resistance in Bread Wheat
Source: PLoS One. 2014 Nov 18;9(11):e113309. doi: 10.1371/journal.pone.0113309 (PMC4236173; doi:10.1371/journal.pone.0113309)
Supplement: Table S4 — Differential expressed genes (DEGs) in the resistant isoline compared with the susceptible isoline of Family A following Fusarium pseudograminearum ( Fp ) or water (mock) treatment at 3 dpi or 5 dpi. (XLSX) [file pone.0113309.s007.xlsx]

## Sheet: Table S4
Supplementary Table S4 Differential expressed genes (DEGs) a in the resistant isoline compared with the susceptible isoline of Family A after Fusarium pseudograminearum (Fp) infecton and mock at 3 dpi or 5 dpi.
Type	Unigene name	Expression valueb								Expression ratioc
		SM3	RM3	SM5	RM5	SI3	RI3	SI5	RI5	RM3/SM3	RM5/SM5	RI3/SI3	RI5/SI5
Up-regulated	Ta#S12881942	31.5052	94.8785	29.5202	98.4581	52.6569	78.058	12.1551	47.9838	3.01152	3.33528	1.48239	3.94763
	Ta#S12895621	3.98894	9.49431	10.0015	20.2651	5.4469	6.5559	19.6612	24.9508	2.38016	2.0262	1.2036	1.26904
	Ta#S12906559	910.656	2375.66	2496.56	5966.13	1282.92	1892.54	2174.11	2630.22	2.60874	2.38974	1.47519	1.20979
	Ta#S12916732	0	3.31193	0	3.33135	0	3.09132	0	2.939	nd	nd	nd	nd
	Ta#S12923244	3.9777	33.732	12.8106	91.5856	6.78031	34.4004	22.194	50.6873	8.48026	7.14919	5.07358	2.28382
	Ta#S12965239	3.44729	16.8849	2.3455	9.50614	2.3507	16.0292	1.90846	10.5784	4.89803	4.05293	6.81888	5.54289
	Ta#S12989497	9.0813	28.725	16.1199	40.8627	13.8208	19.3341	13.2314	13.0957	3.16309	2.53492	1.39891	0.989741
	Ta#S12994147	0.322518	2.89735	0.590976	3.84012	0.158546	3.53582	0.286607	4.26932	8.98353	6.49793	22.3015	14.8961
	Ta#S13020782	9.22451	20.3945	11.6779	33.9962	10.6921	16.9057	11.13	19.5373	2.21091	2.91115	1.58114	1.75538
	Ta#S13039200	103.315	221.01	96.7036	241.822	139.352	221.574	59.346	182.878	2.13919	2.50065	1.59003	3.08155
	Ta#S13152517	33.3332	71.3443	41.7457	89.6871	35.526	56.5792	41.0192	77.782	2.14034	2.14842	1.59261	1.89623
	Ta#S13203166	4.57176	10.9214	4.88061	8.87032	3.86325	12.4096	2.99693	10.0286	2.38888	1.81746	3.21221	3.3463
	Ta#S13221810	0.153131	15.4239	0	13.789	0	12.4964	0	13.5489	100.724	nd	nd	nd
	Ta#S13250783	0.996744	3.16947	0.727306	5.62354	0.712673	3.82236	1.06032	4.19868	3.17982	7.73201	5.36341	3.95981
	Ta#S16205215	0.382914	32.9539	0.876303	26.3229	0.328348	26.9424	0.209456	22.5441	86.0606	30.0386	82.0542	107.632
	Ta#S16230999	0	1.98914	0	2.47899	0	1.13182	0	1.50135	nd	nd	nd	nd
	Ta#S16236095	0	2.14775	0	3.50023	0	3.16164	0	2.75998	nd	nd	nd	nd
	Ta#S16250109	4.59948	13.0008	3.32733	11.5085	5.95488	11.0986	4.8161	11.5424	2.82658	3.45877	1.86378	2.39663
	Ta#S17888363	94.9005	217.93	170.671	294.02	91.2455	225.262	33.2914	104.647	2.29641	1.72273	2.46874	3.14335
	Ta#S17888974	40.2091	84.8428	98.158	198.2	49.0695	58.1781	96.966	84.8717	2.11004	2.01919	1.18563	0.875272
	Ta#S17889733	43.9089	88.3888	94.6988	199.878	62.1021	84.3355	128.292	184.854	2.013	2.11067	1.35801	1.44089
	Ta#S17890143	935.826	1906.19	1398.18	3114.57	985.998	1693.29	1119.63	2118.67	2.0369	2.2276	1.71734	1.89229
	Ta#S17898625	17.4388	37.818	10.1752	30.47	16.4863	38.145	9.45818	34.1956	2.16861	2.99454	2.31374	3.61545
	Ta#S17976958	0.149748	28.2541	0.0824987	28.6581	0	21.9132	0	14.7125	188.679	347.376	nd	nd
	Ta#S17985874	5.68748	9.54403	5.50564	10.0889	3.38316	11.6819	2.25446	7.50164	1.67808	1.83247	3.45296	3.32747
	Ta#S17987027	18.5112	54.1126	22.1417	57.655	18.2565	45.1327	24.4738	60.252	2.92323	2.60391	2.47215	2.4619
	Ta#S17989963	9.40537	26.2023	10.3409	27.2334	12.3248	23.071	5.771	22.9728	2.78589	2.63357	1.87193	3.98072
	Ta#S18006453	20.474	45.585	18.7403	59.9543	26.2057	44.4067	10.83	32.5995	2.22648	3.19922	1.69455	3.01012
	Ta#S18007149	67.1046	138.043	142.842	403.74	66.7113	108.725	131.045	219.603	2.05713	2.82649	1.62979	1.67579
	Ta#S18010113	39.9682	96.4319	45.4829	112.462	62.7191	97.4955	40.5045	33.0655	2.41271	2.47263	1.55448	0.816341
	Ta#S18010304	344.008	697.674	362.307	786.911	397.314	660.917	299.739	521.005	2.02808	2.17195	1.66346	1.7382
	Ta#S18012279	424.521	886.715	532.21	1073.07	527.053	848.709	409.479	505.77	2.08874	2.01625	1.61029	1.23515
	Ta#S18012302	77.7779	158.246	152.378	315.79	84.3337	141.811	228.829	258.51	2.03458	2.07241	1.68154	1.12971
	Ta#S18012629	94.8879	220.042	104.503	224.024	107.511	173.01	88.535	218.745	2.31897	2.14371	1.60922	2.47072
	Ta#S22365935	31.8524	63.9905	48.0807	97.7626	36.2012	63.1335	37.4938	55.2107	2.00897	2.0333	1.74396	1.47253
	Ta#S22368361	1.0815	9.80574	0.998784	10.8117	1.21495	11.326	1.31267	11.7865	9.06679	10.8248	9.3222	8.97903
	Ta#S22371536	12.3932	30.6158	25.2104	61.3973	16.8058	26.7447	30.1497	46.5919	2.47038	2.4354	1.5914	1.54535
	Ta#S22372175	216.507	553.948	362.096	846.35	277.559	435.046	326.613	427.171	2.55857	2.33736	1.5674	1.30788
	Ta#S22379184	18.6089	62.3047	38.0191	106.149	20.5217	48.1508	31.6427	97.4664	3.34811	2.79198	2.34634	3.08022
	Ta#S22379874	3.13298	11.0095	3.0278	14.4209	3.42986	6.90153	2.79388	5.67279	3.51407	4.76283	2.01219	2.03043
	Ta#S22383381	41.5365	90.7337	199.72	513.869	42.5403	71.1065	300.698	443.669	2.18443	2.57295	1.67151	1.47546
	Ta#S22388907	4.06506	11.6345	6.68098	18.375	3.6249	8.60888	7.19348	18.1563	2.86209	2.75034	2.37493	2.524
	Ta#S22390236	2.62733	7.65122	5.18477	18.7087	3.52383	8.72295	5.4182	7.76263	2.91216	3.60841	2.47542	1.4327
	Ta#S22391363	15.9658	34.5058	23.5491	48.0654	14.4429	24.5711	19.1666	56.1093	2.16123	2.04107	1.70127	2.92745
	Ta#S26022980	13.6176	35.6922	17.4389	70.4501	12.08	28.6978	14.9651	32.9975	2.62103	4.03983	2.37564	2.20496
	Ta#S26024212	259.418	528.345	244.678	565.912	335.882	477.123	117.881	336.503	2.03666	2.31288	1.42051	2.85459
	Ta#S26024307	10.4787	24.7238	7.56583	19.3975	11.4284	20.9153	6.12907	15.3619	2.35943	2.56383	1.83011	2.5064
	Ta#S26024520	2.86649	17.3259	1.38031	19.8265	1.34166	18.4178	1.2235	19.3997	6.04428	14.3638	13.7276	15.8559
	Ta#S26024642	0.942643	69.6239	0.309918	40.6605	0.249446	72.1783	0.648782	45.5865	73.8603	131.198	289.355	70.2646
	Ta#S26024975	34.2447	88.9529	57.513	149.014	36.602	77.9859	58.521	82.157	2.59757	2.59096	2.13065	1.40389
	Ta#S26026343	323.891	569.725	321.508	399.562	284.409	571.27	142.544	312.11	1.759	1.24278	2.00862	2.18957
	Ta#S26027116	16.0332	28.7537	21.8182	34.3472	17.83	36.1145	13.448	36.2716	1.79339	1.57425	2.02548	2.69719
	Ta#S26027973	57.6148	192.227	65.8784	236.904	80.3869	169.589	44.2579	162.841	3.33642	3.59607	2.10966	3.67937
	Ta#S32500938	0	2.44015	0	1.38747	0	3.30476	0	2.67371	nd	nd	nd	nd
	Ta#S32538961	50.5832	83.0183	57.3298	73.4461	44.2748	89.3426	27.1449	58.1725	1.64122	1.28112	2.01791	2.14304
	Ta#S32545039	4.97487	12.4188	4.7153	11.7319	5.34867	12.1394	4.73882	10.8422	2.49631	2.48804	2.26961	2.28795
	Ta#S32626546	31.8726	75.2348	56.8861	134.322	37.652	67.3564	71.9309	98.7384	2.36049	2.36125	1.78892	1.37269
	Ta#S32646716	1.34648	4.92703	1.50838	7.83133	0.821709	4.24517	1.08268	3.98207	3.6592	5.19188	5.16627	3.67796
	Ta#S32663304	80.8204	176.095	117.563	247.9	90.6415	150.871	107.413	140.728	2.17885	2.10865	1.66448	1.31016
	Ta#S32675807	40.1764	62.2572	28.2281	51.907	28.9158	66.7167	29.6541	61.732	1.5496	1.83884	2.30727	2.08174
	Ta#S32693167	1.01289	29.8521	0.939417	28.2585	1.28661	28.3897	0.651449	29.6211	29.4721	30.0809	22.0655	45.4696
	Ta#S37815958	1.47997	6.73882	2.71912	8.55561	0.681991	7.40242	2.1063	12.5329	4.55336	3.14646	10.8541	5.95019
	Ta#S37854943	0.658857	7.21474	0.610501	9.39033	0.797535	6.7257	0.475699	6.07069	10.9504	15.3814	8.43311	12.7616
	Ta#S37903138	3.52603	13.4872	3.34141	9.92684	3.50769	11.1713	2.86014	7.26137	3.82505	2.97086	3.18481	2.53882
	Ta#S37917256	55.933	143.823	219.173	1048.68	49.5285	97.4556	407.063	599.558	2.57134	4.78469	1.96767	1.47289
	Ta#S37939499	0.302998	8.59767	0.610811	8.435	0.46835	6.67741	0.634861	27.1404	28.3754	13.8095	14.2573	42.7501
	Ta#S43258306	147.667	327.645	207.535	535.168	161.228	273.28	435.653	653.205	2.21881	2.57869	1.69499	1.49937
	Ta#S50384392	1.4762	10.3242	2.40692	15.7641	1.98404	13.1242	2.32138	17.8056	6.9938	6.54951	6.61488	7.67026
	Ta#S52541263	8.88106	20.2112	11.2532	38.675	9.37338	18.1934	10.3166	27.4897	2.27577	3.43681	1.94097	2.66461
	Ta#S52541755	2.28935	10.2389	23.3503	78.8934	3.5707	11.4758	35.6464	37.766	4.47239	3.37868	3.21389	1.05946
	Ta#S52542697	7.35202	18.0432	4.3861	15.3275	7.17768	13.9802	4.55575	9.53805	2.45418	3.49457	1.94773	2.09363
	Ta#S52543402	6.00676	15.3039	5.08137	13.4692	6.72929	13.3266	3.47045	11.2682	2.54779	2.65071	1.98038	3.24689
	Ta#S52546293	78.3725	185.702	260.711	971.533	71.3715	165.168	555.218	734.714	2.36948	3.72647	2.3142	1.32329
	Ta#S52895642	28.6785	70.3341	130.449	436.871	31.1354	44.511	892.632	988.867	2.4525	3.34898	1.42959	1.10781
	Ta#S52895695	15.9478	33.9987	31.7247	65.1872	16.3245	20.6496	104.97	116.178	2.13187	2.05477	1.26494	1.10677
	Ta#S52895793	18.045	42.67	40.2985	87.655	21.6382	28.1232	151.243	172.894	2.36464	2.17514	1.2997	1.14315
	Ta#S52895845	169.418	385.606	209.496	507.72	207.631	313.733	218.125	392.522	2.27607	2.42353	1.51101	1.79953
	Ta#S52895903	4209.94	10037.8	7135.19	16417	5435.35	8255.95	6666.98	8757.48	2.38432	2.30085	1.51894	1.31356
	Ta#S52896045	19.9961	43.5737	41.4853	99.4777	22.3833	27.5306	167.1	218.164	2.17911	2.3979	1.22996	1.30559
	Ta#S58840779	4.85332	14.7365	4.42956	14.7795	6.19106	13.0879	4.37446	15.4712	3.03637	3.33655	2.114	3.53671
	Ta#S58841088	7.7942	30.7521	7.66087	29.5174	6.98947	35.7403	8.25695	30.1127	3.94551	3.853	5.11345	3.64695
	Ta#S58843205	0	6.74741	0	7.83433	0.0750661	6.27959	0	5.79299	nd	nd	83.6541	nd
	Ta#S58844081	54.4776	127.378	122.656	283.629	70.3583	84.121	449.589	536.17	2.33818	2.31239	1.19561	1.19258
	Ta#S58844157	0.699408	8.66882	0.306403	6.23937	0.79891	7.80564	0.290414	5.0033	12.3945	20.3633	9.77037	17.2282
	Ta#S58846887	0.144354	0.996402	0.0752672	3.2505	0.08897	2.46605	0	2.71643	6.90248	43.1862	27.7177	nd
	Ta#S58848629	11.1132	23.1336	8.34613	19.8181	9.34616	18.054	6.7648	16.354	2.08163	2.37453	1.9317	2.41751
	Ta#S58849552	3.17217	6.60858	1.66406	9.26708	3.25839	7.7782	3.13151	8.27061	2.0833	5.56894	2.38713	2.6411
	Ta#S58849817	0.237445	6.43192	0.700207	8.10324	0.0833995	6.5923	0.0705866	5.94412	27.0881	11.5726	79.0448	84.2103
	Ta#S58849898	0.236388	8.62084	0.612443	9.15767	0.413576	5.89392	0.900185	5.46845	36.469	14.9527	14.2511	6.07481
	Ta#S58850454	0	5.45706	0	5.47548	0	4.77142	0	4.39706	nd	nd	nd	nd
	Ta#S58850536	0	1.7233	0.0813709	1.23592	0.0760787	2.95642	0	1.89243	nd	15.1887	38.86	nd
	Ta#S58850728	27.0306	59.3397	27.7031	53.3153	31.9124	71.0641	24.9315	52.085	2.19528	1.92452	2.22685	2.08913
	Ta#S58852595	4.76194	12.3546	5.06205	10.7697	5.22358	11.4408	4.92586	12.0263	2.59445	2.12755	2.19023	2.44146
	Ta#S58853800	0.547671	8.46123	0.928672	12.4579	0.967187	9.82389	0.494384	11.8594	15.4495	13.4147	10.1572	23.9883
	Ta#S58853895	0.621719	3.21583	0.472075	2.70289	0.33424	3.37896	0.28889	3.3335	5.17249	5.72554	10.1094	11.539
	Ta#S58854433	23.8756	53.9127	28.0602	53.4504	23.2244	47.6205	27.8892	60.9299	2.25806	1.90485	2.05045	2.18472
	Ta#S58854724	7.66303	13.7776	4.88591	11.9912	6.24077	14.8985	4.5213	13.561	1.79793	2.45424	2.38729	2.99935
	Ta#S58855497	5.75471	17.6442	6.85945	19.4799	6.09772	15.5036	3.43968	12.0807	3.06605	2.83987	2.54252	3.51215
	Ta#S58855962	21.6635	76.2011	27.2795	78.0755	22.6196	75.8109	28.4548	76.3341	3.51748	2.86206	3.35156	2.68265
	Ta#S58856166	0	14.0151	0	14.6764	0	11.8001	0	14.5158	nd	nd	nd	nd
	Ta#S58856177	0	3.71757	0	3.22599	0	2.97431	0	4.73115	nd	nd	nd	nd
	Ta#S58856178	0	11.8494	0	14.5588	0	9.84989	0	9.67263	nd	nd	nd	nd
	Ta#S58857096	0.073914	16.4453	0	14.2995	0	15.9561	0	9.89236	222.492	nd	nd	nd
	Ta#S58857098	0	2.43879	0	1.94212	0	1.8771	—	—	nd	nd	nd	nd
	Ta#S58857100	0	4.61503	0	6.14565	0	3.46346	0	2.63277	nd	nd	nd	nd
	Ta#S58857167	153.976	360.095	226.877	577.808	183.542	301.308	362.791	590.462	2.33865	2.54679	1.64163	1.62755
	Ta#S58857853	44.3002	127.612	37.9766	99.0347	46.2486	115.903	27.7131	78.1788	2.88062	2.60778	2.5061	2.821
	Ta#S58858221	170.194	376.922	298.018	742.393	199.297	299.362	351.16	533.628	2.21466	2.4911	1.50209	1.51961
	Ta#S58859485	1.46393	8.2576	2.21035	10.213	2.67363	7.21827	1.44507	8.3586	5.6407	4.62054	2.6998	5.78423
	Ta#S58859486	10.6782	44.2932	16.4229	52.9847	12.0052	51.9613	15.2316	51.2566	4.14799	3.22627	4.32824	3.36514
	Ta#S58861694	32.1379	65.6684	26.3372	59.5482	30.8712	48.3381	35.8828	58.4604	2.04333	2.26099	1.5658	1.62921
	Ta#S58862023	2.64342	9.08574	5.60038	22.6388	2.80707	9.38396	4.11289	14.8552	3.43712	4.04236	3.34297	3.61187
	Ta#S58863646	0	2.73193	0	2.73365	0.0857919	2.40579	0	3.62062	nd	nd	28.0422	nd
	Ta#S58864818	8.0752	33.5366	9.05538	36.4269	10.0937	29.6565	6.43221	26.4708	4.15304	4.02268	2.93813	4.11535
	Ta#S58865140	5.67216	23.3656	4.39296	23.1662	5.98619	23.5682	8.37192	26.4516	4.11934	5.27347	3.9371	3.15957
	Ta#S58867110	0.156787	2.97804	0.796278	9.18534	0.156797	4.60163	0.803186	13.6001	18.9941	11.5354	29.3477	16.9326
	Ta#S58867801	45.7834	108.741	98.6802	215.803	63.6313	77.2156	332.972	354.307	2.37511	2.18689	1.21349	1.06408
	Ta#S58868853	0	4.28425	0.602703	3.13012	0.160509	2.2501	0	2.79634	nd	5.19347	14.0186	nd
	Ta#S58869264	4.62485	14.358	4.02028	13.8841	6.57494	7.52706	20.103	29.8156	3.10454	3.45352	1.14481	1.48315
	Ta#S58869378	26.5949	69.2936	68.3887	144.701	37.61	51.5713	274.646	280.776	2.60552	2.11586	1.37121	1.02232
	Ta#S58869427	57.0248	115.31	117.36	262.788	74.5884	96.1963	273.029	322.569	2.02211	2.23917	1.28969	1.18145
	Ta#S58869566	37.4825	86.4004	84.175	181.699	43.0076	56.1409	266.093	303.909	2.30509	2.15858	1.30537	1.14211
	Ta#S58882451	2.76761	15.7657	2.98631	9.77662	2.4318	13.0139	1.44908	8.64015	5.6965	3.27382	5.35154	5.96249
	Ta#S58883402	1.91971	5.83191	4.63375	15.2917	2.84105	3.30541	3.02629	9.06306	3.03791	3.30006	1.16345	2.99478
	Ta#S58883470	16.0111	33.5006	36.709	84.0533	19.1078	24.8431	53.33	91.8492	2.09234	2.28972	1.30015	1.72228
	Ta#S58883914	402.761	1035.46	1026.91	2334.09	561.11	932.248	848.175	1093.7	2.57089	2.27293	1.66144	1.28948
	Ta#S58884440	0	2.30228	0.0762069	3.50753	0.0816502	1.52055	0.0922192	3.37708	nd	46.0264	18.6228	36.6201
	Ta#S58885320	2.43752	9.52955	2.11474	7.78991	2.64398	11.985	1.31282	7.36684	3.90953	3.68363	4.53294	5.61145
	Ta#S58885456	30.914	76.6166	62.1205	129.671	42.1857	54.9926	56.2046	99.924	2.47838	2.08741	1.30358	1.77786
	Ta#S58885586	11.106	35.7778	6.43107	25.8495	12.7534	33.1338	5.1943	10.5278	3.22149	4.01947	2.59803	2.02681
	Ta#S58886646	6.67397	14.4473	10.9494	23.6109	8.53705	11.8953	11.5428	16.0021	2.16473	2.15637	1.39338	1.38633
	Ta#S58886677	6.41123	31.061	46.8593	160.275	16.5488	20.2593	64.0394	108.542	4.84478	3.42034	1.22421	1.69493
	Ta#S58887109	0.785164	4.38054	2.68805	8.74301	2.28952	3.58828	9.5913	10.2612	5.57914	3.25254	1.56727	1.06984
	Ta#S58887213	0	15.1278	0	17.8139	0.0869486	16.875	0	20.8205	nd	nd	194.08	nd
	Ta#S58890391	1.07906	4.80514	4.84621	22.4401	1.75588	3.0515	7.83239	14.7598	4.45307	4.63045	1.73788	1.88446
	Ta#S58891526	0.310282	43.3362	0.150534	42.1256	0	48.2645	0	35.254	139.667	279.841	nd	nd
	Ta#S58892196	5.43828	15.9806	35.3988	109.085	5.88124	10.0118	42.5015	53.4094	2.93854	3.08162	1.70233	1.25665
	Ta#S58895148	1.66291	10.4934	2.10948	10.4308	1.40386	13.0314	0.968263	8.95916	6.31029	4.94471	9.28257	9.25281
	Ta#S58895325	4.75163	11.1902	6.41111	17.0028	5.47593	8.02037	7.55542	13.1164	2.35503	2.65208	1.46466	1.73603
	Ta#S58895687	3.34299	12.7606	16.073	60.3204	6.53842	8.68431	21.7529	34.5894	3.81711	3.7529	1.3282	1.59011
	Ta#S58897763	4.84905	39.2295	2.78379	27.8556	4.27806	37.2063	1.06933	15.8757	8.09015	10.0064	8.69701	14.8465
	Ta#S58898941	1.96722	8.43085	15.514	55.844	4.22986	8.02518	34.0522	53.5492	4.28567	3.59958	1.89727	1.57257
	Ta#S58899409	60.9331	124.557	71.7596	176.164	73.6369	101.699	76.1831	97.994	2.04415	2.45492	1.38109	1.2863
	Ta#S58899411	18.4359	39.9213	30.3233	64.017	25.0411	28.6253	24.2276	36.3624	2.16541	2.11115	1.14313	1.50087
	Ta#S58900830	5.05812	10.7512	5.17835	12.0053	5.14949	8.8391	3.87165	9.96266	2.12553	2.31837	1.7165	2.57324
	Ta#S58901246	8.65096	21.5351	4.25393	13.9333	4.56902	19.4499	3.45589	13.0976	2.48933	3.27539	4.2569	3.78992
	Ta#S58901550	579.161	1402.36	501.895	1046.15	687.231	1264.83	323.611	592.43	2.42136	2.08439	1.84048	1.83069
	Ta#S58902260	14.5706	65.7667	13.9528	67.61	12.6035	49.7152	7.48696	36.889	4.51366	4.84562	3.94455	4.9271
	Ta#S58903911	105.65	211.824	205.08	456.715	109.936	153.763	202.407	353.463	2.00496	2.22701	1.39866	1.7463
	Ta#S58904354	15.096	208.315	7.3248	276.945	9.22704	179.956	5.3038	216.563	13.7994	37.8092	19.5031	40.8317
	Ta#S58904542	131.256	289.777	223.719	471.795	169.072	224.141	229.099	275.137	2.20772	2.10888	1.32571	1.20095
	Ta#S58905356	131.993	312.097	376.337	765.807	203.807	279.785	538.309	695.134	2.36449	2.0349	1.37279	1.29133
	Ta#S58908769	15.9856	35.4236	21.9203	45.7873	22.4759	38.1542	32.1648	50.2268	2.21598	2.0888	1.69756	1.56154
	Ta#S58912160	4.08631	13.5386	30.2991	128.158	2.62955	10.5838	52.1458	66.5448	3.31317	4.22977	4.02494	1.27613
	Ta#S58912651	1.02593	5.15417	8.78157	24.6906	2.54727	2.40861	12.121	24.5332	5.0239	2.81164	0.945562	2.02401
	Ta#S58913079	28.7835	63.5477	59.2063	132.994	37.6731	53.4819	205.638	212.755	2.20778	2.24628	1.41963	1.03461
Down-regulated	Ta#S12873508	5.84495	0.252878	5.26022	0.0831143	9.70591	1.16403	27.3168	3.99236	0.0432643	0.0158005	0.11993	0.146151
	Ta#S12898956	21.3178	7.38054	14.3012	3.03871	24.9371	9.34688	8.74026	5.10834	0.346215	0.212479	0.374818	0.58446
	Ta#S12899804	13.574	1.59402	21.1028	2.56834	12.2934	1.61701	37.354	6.61786	0.117432	0.121706	0.131534	0.177166
	Ta#S12906612	29.153	14.1393	32.1957	14.7579	18.4957	22.9998	14.0422	10.2703	0.485002	0.458381	1.24352	0.731384
	Ta#S12908772	32.7615	25.0048	27.4659	0.59949	62.3121	13.6111	31.3279	7.91213	0.763239	0.0218267	0.218434	0.252559
	Ta#S12917151	4.21846	0.594955	4.1725	0.176832	10.4041	1.33133	9.2124	0.528928	0.141036	0.0423805	0.127962	0.0574148
	Ta#S12922939	21.6278	5.67298	45.0134	10.0307	31.2981	6.78363	57.3816	19.4038	0.262301	0.222837	0.216742	0.338154
	Ta#S12923081	98.7279	39.8444	95.5216	8.66476	113.591	48.8277	88.3401	25.7755	0.403578	0.09071	0.429854	0.291776
	Ta#S12923083	13.104	4.48869	20.72	1.61065	31.1125	16.1747	64.458	43.7702	0.342543	0.0777338	0.519879	0.679049
	Ta#S12923097	39.4011	13.6849	236.423	38.9871	51.6238	38.1223	550.286	69.7381	0.347322	0.164904	0.738463	0.126731
	Ta#S12923152	67.2488	28.1916	119.504	18.1816	110.081	58.0902	308.411	78.177	0.419214	0.152143	0.527702	0.253483
	Ta#S12923205	2.794	0.363166	9.77285	0.674081	7.23713	2.94067	25.8054	3.6903	0.129981	0.0689749	0.406331	0.143005
	Ta#S12923207	13.2664	1.60583	55.1805	3.72578	41.7978	20.0753	219.088	240.782	0.121044	0.0675198	0.480296	1.09902
	Ta#S12923209	0	0	13.0924	1.6387	6.8901	1.42213	127.154	38.9023	nd	0.125164	0.206403	0.305945
	Ta#S12923222	10.3797	3.34894	13.0483	4.87009	18.0956	5.53607	22.2825	10.4836	0.322643	0.373237	0.305934	0.470484
	Ta#S12923225	2.46453	0	5.10801	0.168427	3.07056	0.184318	8.58018	0	0	0.0329731	0.0600276	0
	Ta#S12925048	8.35553	2.9264	8.60675	2.35127	10.9709	3.09696	10.5738	5.65968	0.350235	0.273189	0.282288	0.535257
	Ta#S12926733	2.76255	0	1.55134	0	3.12022	0.810142	5.10704	0.46211	0	0	0.259642	0.0904849
	Ta#S12927549	44.3746	19.3354	36.762	19.0433	31.7466	10.9801	29.7069	12.4509	0.43573	0.518015	0.345866	0.419125
	Ta#S12927943	14.8991	9.57537	18.1938	11.6372	26.9244	11.4283	62.21	23.9204	0.64268	0.639621	0.42446	0.384511
	Ta#S12930821	5.30048	0.162412	3.97813	0.0846045	6.13094	0	5.05352	0.993809	0.030641	0.0212674	0	0.196657
	Ta#S12937398	3.16673	0.563771	3.51698	0.860429	3.1519	1.40588	3.78899	2.36157	0.17803	0.24465	0.446041	0.623271
	Ta#S12946867	17.1193	8.87336	15.6914	9.46028	16.398	6.79852	15.6281	6.40233	0.518326	0.602896	0.414593	0.409669
	Ta#S12964474	12.1687	4.5369	11.9086	4.38528	16.5523	3.85361	4.97436	2.99673	0.372833	0.368245	0.232814	0.602435
	Ta#S12966773	10.5053	0.625341	4.09084	0.0848104	8.84386	0.643436	3.84181	0.303212	0.0595265	0.0207318	0.0727551	0.0789242
	Ta#S12967861	16.4586	6.97195	22.8259	7.21544	20.0673	10.186	21.8465	16.647	0.423605	0.316108	0.507593	0.761997
	Ta#S12969758	19.2117	4.93996	8.25547	2.37849	11.6981	8.02167	13.3326	8.95038	0.257132	0.28811	0.685725	0.671315
	Ta#S12990030	10.3922	2.25636	28.4428	8.36673	8.37586	3.47621	16.4958	7.92693	0.21712	0.29416	0.415027	0.480543
	Ta#S12990232	7.30546	1.01229	11.2901	2.41596	7.83769	0.574197	8.17973	0.1546	0.138567	0.213989	0.073261	0.0189004
	Ta#S12991237	9.76196	1.98486	51.4528	6.24553	49.5726	19.4254	706.513	156.809	0.203326	0.121384	0.391858	0.221948
	Ta#S13014743	2.36327	0.18341	5.71476	1.51215	6.56449	2.53337	13.1751	5.58712	0.0776084	0.264605	0.38592	0.424067
	Ta#S13015346	12.3164	6.34349	13.4266	3.52282	17.7804	6.43442	58.4169	8.4043	0.515046	0.262376	0.361883	0.143868
	Ta#S13015715	1.07809	0.310249	2.3827	0.086875	6.91983	1.31631	36.214	4.78845	0.287777	0.0364608	0.190223	0.132226
	Ta#S13031748	130.511	56.322	177.498	61.5536	106.568	64.5285	104.205	54.5298	0.431549	0.346785	0.605513	0.523292
	Ta#S13031881	25.3073	11.442	16.3341	7.80524	29.1371	9.86413	14.5385	6.25162	0.452124	0.47785	0.338542	0.430005
	Ta#S13043691	3.83071	0.624349	12.4921	1.19264	17.6745	5.35952	138.552	29.5896	0.162985	0.0954722	0.303235	0.213564
	Ta#S13045293	22.9383	7.85173	16.6601	5.42718	24.8333	6.09549	28.9414	10.3486	0.342298	0.325758	0.245456	0.35757
	Ta#S13048868	241.281	84.7451	297.652	77.5057	254.243	111.562	492.761	257.708	0.351229	0.260391	0.438802	0.522987
	Ta#S13050802	2.55194	0.36466	4.58422	0.255249	5.99396	0.636556	15.5552	3.76102	0.142895	0.0556799	0.1062	0.241786
	Ta#S13058199	253.776	67.6545	407.36	90.9103	251.663	59.9904	341.515	102.972	0.266591	0.223169	0.238376	0.301514
	Ta#S13118099	13.7979	8.46263	14.372	8.60285	17.1691	6.59492	16.6836	8.09108	0.613327	0.598584	0.384116	0.484972
	Ta#S13128371	18.1962	8.63919	32.5253	23.0119	14.7674	6.49001	30.4741	14.5836	0.47478	0.707509	0.439483	0.478557
	Ta#S13137430	13.7749	6.21929	14.2272	7.88732	24.0861	8.62459	18.4223	7.08041	0.451493	0.554385	0.358073	0.384339
	Ta#S13155357	9.26391	1.91745	12.7531	0.345003	11.6683	0.678706	7.67888	2.02377	0.20698	0.0270526	0.0581667	0.26355
	Ta#S13155368	4.33479	1.2433	2.30566	0	7.0597	1.07613	3.69444	0.294027	0.28682	0	0.152433	0.0795863
	Ta#S13155794	5.19934	1.01238	3.83203	0.167719	9.10774	0.745342	7.35165	1.6572	0.194714	0.0437676	0.0818362	0.225419
	Ta#S13157332	30.3652	11.269	36.6607	4.65827	57.3378	22.3622	98.1537	37.0261	0.371115	0.127064	0.390008	0.377226
	Ta#S13157583	1.97933	0.197188	3.77019	0.177038	3.7309	2.253	13.6153	6.70238	0.0996232	0.0469574	0.603875	0.492269
	Ta#S13159779	52.6332	6.08086	40.7708	5.74016	62.2983	15.3118	17.751	2.61154	0.115533	0.140791	0.245782	0.14712
	Ta#S13160238	6.84498	1.21932	4.71719	0.172319	15.1985	1.31306	5.71755	0.361405	0.178133	0.0365299	0.0863936	0.0632098
	Ta#S13160925	16.613	5.54344	18.3864	2.39986	18.4785	8.89996	42.7325	13.7137	0.33368	0.130524	0.48164	0.320918
	Ta#S13161061	43.5437	21.723	26.7857	3.56005	51.7761	19.76	24.0893	2.89339	0.498878	0.132909	0.381644	0.120111
	Ta#S13161435	56.9628	9.29311	38.8873	4.20117	40.1657	22.2129	44.2232	25.4026	0.163143	0.108035	0.553031	0.574418
	Ta#S13163337	1.27882	0	2.78315	0.168427	2.56095	0.0808095	6.37021	0.852701	0	0.0605167	0.0315545	0.133858
	Ta#S13182189	3.52268	0.245474	2.91459	0.595913	5.18101	0.238128	4.12329	0.386167	0.0696839	0.204459	0.0459617	0.0936551
	Ta#S13190570	10.8624	3.56166	44.9539	5.84093	47.5341	19.0131	454.661	119.368	0.327888	0.129932	0.39999	0.262543
	Ta#S13201874	20.2646	5.35523	9.97538	0	38.4415	3.41423	16.7829	1.61628	0.264265	0	0.0888161	0.0963052
	Ta#S13202604	48.3196	26.6876	53.7435	30.5202	54.1389	22.2666	70.5984	31.2215	0.552314	0.567886	0.411287	0.442241
	Ta#S13206297	8.32803	3.08331	19.28	5.66245	14.9145	5.39726	49.4027	22.8564	0.370233	0.293695	0.361879	0.462655
	Ta#S13214262	10.4079	1.73031	31.8166	0.85364	17.0202	5.68345	51.7301	8.15024	0.166251	0.02683	0.333923	0.157553
	Ta#S13219850	10.6769	0.997736	21.6892	1.20923	17.8813	4.22217	63.5143	9.25813	0.0934477	0.0557526	0.236122	0.145764
	Ta#S13222871	31.6901	12.0863	22.6362	7.61198	30.6595	16.695	18.1593	7.08349	0.38139	0.336274	0.544531	0.390074
	Ta#S13272119	7.05329	0.0830779	7.14592	0	6.48662	0	8.83506	0.0827702	0.0117786	0	0	0.00936837
	Ta#S13567789	8.31449	1.44892	14.9637	3.44116	8.10847	3.77147	11.9685	3.74452	0.174264	0.229967	0.465127	0.312865
	Ta#S15824332	0	0	0	0	6.29031	0.599625	99.5714	10.2592	nd	nd	0.0953251	0.103034
	Ta#S15824349	0	0	0	0	2.77638	0.15616	40.7478	4.48788	nd	nd	0.0562459	0.110138
	Ta#S16057992	4.69984	1.35784	6.07288	2.24532	3.84147	1.3702	7.42852	3.57645	0.288913	0.36973	0.356687	0.481448
	Ta#S16058000	22.0598	1.75504	107.409	9.30641	72.1474	24.158	397.635	94.4152	0.0795583	0.0866447	0.334843	0.237442
	Ta#S16058056	2.87817	0.162412	7.71299	0.780727	7.76415	3.97667	27.4645	5.27979	0.0564288	0.101222	0.512184	0.192241
	Ta#S16058070	20.8823	9.45495	109.247	42.0781	31.9802	15.0517	197.689	83.0648	0.452773	0.385164	0.470657	0.42018
	Ta#S16058073	125.189	29.0746	106.243	29.216	217.391	35.9299	222.912	99.7281	0.232247	0.274993	0.165278	0.447388
	Ta#S16058111	77	31.1035	98.0902	40.3834	101.854	35.3001	155.696	102.68	0.403941	0.411697	0.346577	0.659492
	Ta#S16058130	6.22849	2.15394	9.4937	4.18043	6.89043	3.55298	12.084	5.71185	0.34582	0.440337	0.515639	0.472677
	Ta#S16058141	24.7705	9.65213	44.5902	13.9527	34.6817	14.4036	90.5797	37.8909	0.389663	0.312908	0.415308	0.418316
	Ta#S16058169	3.11212	0.169845	4.63468	0.0863531	4.45811	1.5266	5.66474	0.692019	0.0545754	0.018632	0.342432	0.122162
	Ta#S16058178	25.1019	5.102	44.9122	7.96255	42.0469	15.2771	92.3033	35.3846	0.203251	0.177291	0.363334	0.383351
	Ta#S16058182	2.0823	0	3.88973	0.184456	4.55754	0.832948	28.9998	2.3836	0	0.0474213	0.182763	0.0821936
	Ta#S16058197	5785.33	2860.81	9863.7	4205	4869.65	2620.74	8871.23	3913.73	0.494494	0.426311	0.538178	0.441171
	Ta#S16058200	10.3089	4.02622	18.4444	5.78389	17.8553	4.99504	31.7484	12.8059	0.390559	0.313585	0.279751	0.403355
	Ta#S16058228	54.805	31.6122	56.147	4.34808	64.6286	20.3936	32.3457	6.89205	0.576813	0.0774409	0.31555	0.213075
	Ta#S16058337	10.2115	7.63401	15.8525	6.56278	18.5337	7.7338	22.5421	9.16588	0.747586	0.413989	0.417284	0.406611
	Ta#S16189976	157.101	100.979	211.507	32.4672	234.658	92.7358	265.066	33.664	0.642765	0.153504	0.395196	0.127002
	Ta#S16198397	3.96304	0.236949	6.73063	0.176832	5.99514	1.83836	29.3377	2.44545	0.0597898	0.0262728	0.306641	0.0833553
	Ta#S16204235	1.78017	0.0747952	104.89	12.8285	5.89409	0.25141	15.0719	0.299465	0.0420158	0.122304	0.0426546	0.0198691
	Ta#S16226291	5.52695	0.498051	6.02518	1.11727	9.02025	0	4.50588	0.37204	0.0901131	0.185433	0	0.0825677
	Ta#S16230127	28.5244	13.1231	24.5792	4.44468	30.0254	11.6228	17.062	5.93955	0.460064	0.180831	0.387097	0.348116
	Ta#S16239113	5.585	2.98709	14.9588	2.34447	11.2944	5.25893	44.0066	14.9483	0.534842	0.156729	0.465621	0.339683
	Ta#S16266289	11.6832	7.11049	24.808	26.7264	21.362	9.51597	56.2641	18.1214	0.608607	1.07733	0.445462	0.322077
	Ta#S17879113	33.7946	14.0003	34.5631	6.09758	35.2775	15.5522	67.1388	16.4972	0.414276	0.176419	0.440853	0.245718
	Ta#S17879518	7.54802	2.60843	6.94996	0	12.292	1.52427	6.61504	0.756313	0.345578	0	0.124005	0.114332
	Ta#S17888136	5.39635	0.796211	21.301	3.77856	23.0443	9.38278	243.028	62.8687	0.147546	0.177389	0.407163	0.258689
	Ta#S17888261	143.937	89.5748	106.758	13.565	163.561	57.9536	72.8232	13.394	0.62232	0.127063	0.354324	0.183925
	Ta#S17888268	112.048	33.4267	134.101	14.5588	105.65	58.4095	266.739	53.8036	0.298326	0.108565	0.552857	0.201709
	Ta#S17888291	1.92181	1.04399	15.0785	5.61743	10.7736	3.49135	102.741	23.9577	0.543235	0.372545	0.324066	0.233185
	Ta#S17888568	34.9255	13.2903	36.1792	15.73	21.1627	8.08108	21.444	6.07973	0.380532	0.434779	0.381854	0.283516
	Ta#S17888728	7.77787	2.92	13.9491	3.07326	9.84078	5.34393	16.9945	10.9675	0.375424	0.22032	0.54304	0.645358
	Ta#S17888862	27.0219	13.3274	22.5644	9.00278	38.0245	19.1518	48.8104	17.746	0.493208	0.398982	0.503669	0.36357
	Ta#S17889594	33.3497	15.5174	24.5323	4.97919	23.897	19.4317	20.4607	10.504	0.465294	0.202965	0.813145	0.513377
	Ta#S17889974	2.64069	0.197188	8.3062	0.527076	5.44482	2.88571	33.8	7.06992	0.0746729	0.0634558	0.529991	0.209169
	Ta#S17890362	21.9036	10.3782	32.6998	12.2699	31.699	13.7411	65.8776	30.5034	0.473813	0.375229	0.433485	0.463031
	Ta#S17890730	8.56264	4.90885	12.3403	5.56174	8.37587	3.5293	14.1375	6.22536	0.573287	0.450696	0.421366	0.440344
	Ta#S17892648	19.2825	3.61651	22.7943	1.12017	5.9187	4.5707	31.6005	11.3082	0.187554	0.0491425	0.772247	0.357847
	Ta#S17893251	7.49473	3.66724	8.70788	1.52508	10.7384	4.14793	51.2548	7.89658	0.489309	0.175138	0.38627	0.154065
	Ta#S17894729	100.066	69.3091	101.824	30.9335	147.431	73.2091	165.598	55.9883	0.692633	0.303794	0.496566	0.338099
	Ta#S17972128	5.27602	0.853438	14.1302	2.38336	5.64824	3.56914	19.3418	11.1737	0.161758	0.168671	0.631904	0.577699
	Ta#S17972284	18.3202	4.95529	28.2581	2.9275	24.6016	5.68163	30.7234	6.52506	0.270482	0.103598	0.230945	0.212381
	Ta#S17972414	13.5784	6.42054	9.41227	2.56416	21.4413	13.7008	18.294	4.9363	0.47285	0.272427	0.638994	0.269832
	Ta#S17973508	26.5625	11.1307	20.7353	6.86789	26.5183	9.62409	30.8911	11.0885	0.419036	0.331218	0.362923	0.358955
	Ta#S17973593	15.8595	5.89538	26.9691	5.66352	27.4478	6.48816	39.0879	8.30864	0.371725	0.21	0.236382	0.212563
	Ta#S17973917	5.33208	0.622261	24.7852	0.933471	24.8802	7.34798	206.59	52.0659	0.116701	0.0376624	0.295334	0.252026
	Ta#S17974308	60.2427	12.8109	99.4907	16.256	78.9171	23.5043	117.477	27.6844	0.212654	0.163392	0.297835	0.235658
	Ta#S17974709	12.1617	4.07306	15.6741	4.74584	15.5745	6.31141	26.1592	6.56246	0.334908	0.302781	0.405241	0.250866
	Ta#S17975250	1.11232	0.243618	2.76347	0.421678	2.17288	0	2.0287	0.110617	0.219018	0.15259	0	0.0545258
	Ta#S17978057	33.1349	16.1952	40.5213	16.1317	36.1902	15.5056	14.9238	9.19481	0.488767	0.398105	0.428448	0.616117
	Ta#S17978782	11.4983	4.57231	11.5463	3.25968	17.3227	9.29931	29.5405	10.4073	0.39765	0.282314	0.536827	0.352305
	Ta#S17978998	0.76309	0.166156	3.30817	0.348899	2.73635	0.278448	6.88864	0.36269	0.217741	0.105466	0.101759	0.0526504
	Ta#S17980058	21.4476	7.46107	12.6321	5.4148	24.0079	9.37175	9.62662	3.60794	0.347874	0.428655	0.390361	0.374788
	Ta#S17980099	2.86915	1.04327	8.09193	1.03959	6.79185	2.24947	15.5615	3.12557	0.363616	0.128473	0.331201	0.200853
	Ta#S17980112	5.87926	1.9288	6.08147	0.782539	5.73162	1.74264	7.70953	2.68676	0.328068	0.128676	0.30404	0.348498
	Ta#S17980662	12.8893	11.9071	21.7384	9.72501	27.387	13.6371	73.2125	32.4212	0.923797	0.447364	0.497939	0.442836
	Ta#S17980710	11.6819	4.09303	6.93763	2.84351	14.9008	5.03017	17.8551	4.3455	0.350373	0.409868	0.337577	0.243377
	Ta#S17984162	2.1435	0.87385	1.25733	0.600059	5.07451	0.983851	3.21146	0.619201	0.407674	0.477247	0.193881	0.19281
	Ta#S17984232	6.5329	1.71892	6.96281	1.27786	8.11257	2.05923	4.96266	1.80674	0.263117	0.183526	0.253832	0.364066
	Ta#S17984359	24.2103	9.79503	77.3104	15.1048	44.9057	31.4177	269.582	79.3409	0.404582	0.195378	0.699636	0.29431
	Ta#S17984930	14.4364	6.94077	22.3023	8.58984	15.7624	10.865	39.3158	18.3983	0.480784	0.385154	0.689295	0.467962
	Ta#S17984967	5.00556	1.13451	10.3608	1.9629	7.63293	3.08838	35.1822	14.5264	0.22665	0.189455	0.404612	0.412891
	Ta#S17984969	7.72328	0.228424	12.5679	1.35364	9.233	2.07883	23.7143	7.39457	0.0295761	0.107706	0.225153	0.31182
	Ta#S17985111	17.5815	5.48772	28.2463	9.28801	22.0886	7.74029	44.2413	12.6185	0.312131	0.328822	0.35042	0.285221
	Ta#S17985248	68.5936	37.8594	41.7745	5.9556	59.4214	27.4835	29.6698	5.0029	0.551937	0.142566	0.462518	0.168619
	Ta#S17985369	12.7584	5.42829	14.8669	1.55638	13.5091	3.88231	12.4314	4.24944	0.425468	0.104688	0.287385	0.341831
	Ta#S17986574	17.1156	6.66363	15.6589	2.41261	14.6563	6.30892	12.9766	3.25213	0.389331	0.154073	0.430457	0.250614
	Ta#S17987259	31.5038	16.2405	16.0886	5.16867	35.182	12.7031	26.9601	6.67011	0.51551	0.321263	0.361069	0.247407
	Ta#S17987626	10.5888	5.10915	12.4346	4.80923	19.1002	6.55696	39.3249	13.8165	0.482506	0.386762	0.343292	0.351343
	Ta#S17987886	19.7459	8.52432	28.3778	9.44778	24.6311	7.61681	26.845	11.0958	0.4317	0.332929	0.309236	0.413329
	Ta#S17987935	47.1711	12.8135	52.2812	13.8846	52.6294	19.7156	78.8466	38.1244	0.271638	0.265575	0.374611	0.483527
	Ta#S17988085	26.2798	5.67872	20.7106	1.38253	49.6949	5.17256	38.4391	13.3618	0.216087	0.0667549	0.104086	0.347609
	Ta#S17988230	5.93855	1.83032	11.5096	2.48164	8.54273	2.44493	19.3362	8.77457	0.30821	0.215615	0.2862	0.453789
	Ta#S17988559	5.44505	1.36005	25.329	3.3236	11.0686	5.33163	116.07	40.3717	0.249777	0.131217	0.481689	0.347821
	Ta#S17988783	7.51554	2.67589	7.22885	1.38532	8.69563	4.30447	4.52408	2.39151	0.356048	0.191638	0.495015	0.528619
	Ta#S17989424	7.83559	4.93892	11.4579	3.23052	19.3298	8.02954	41.1902	11.6456	0.630319	0.281948	0.415397	0.282727
	Ta#S17989459	10.7146	0.613811	26.6701	0.429718	55.9812	14.875	157.321	26.0487	0.0572876	0.0161124	0.265713	0.165576
	Ta#S17989498	11.4065	5.27915	34.2034	11.8891	13.096	10.4657	55.0372	31.1752	0.462821	0.347599	0.799149	0.566439
	Ta#S17989756	11.1206	2.02018	20.1665	1.27026	24.8743	4.89625	55.3121	3.60691	0.181661	0.0629884	0.19684	0.0652101
	Ta#S17989772	12.5189	3.08423	3.5363	0.252138	8.43118	1.70847	2.77554	0.814742	0.246365	0.0713001	0.202637	0.293543
	Ta#S18005858	44.7679	21.6942	42.4684	16.2956	40.6212	29.4741	42.2701	27.4889	0.484593	0.383711	0.725585	0.650314
	Ta#S18005878	7.17268	4.04711	12.55	4.65526	12.1775	4.47829	25.2851	11.3959	0.564239	0.370938	0.36775	0.450696
	Ta#S18005916	216.446	86.1403	709.223	329.104	219.256	91.4853	649.801	343.697	0.397976	0.464034	0.417254	0.528926
	Ta#S18005917	297.034	123.069	239.113	9.12406	476.814	72.9504	200.327	16.8811	0.414328	0.0381579	0.152995	0.0842675
	Ta#S18006054	100.998	24.7659	160.233	43.9494	111.86	39.4456	223.75	44.7237	0.245212	0.274284	0.352634	0.199882
	Ta#S18006174	9.17435	0.377586	56.2807	4.41442	31.5867	17.2901	432.261	218.34	0.0411567	0.0784357	0.547384	0.50511
	Ta#S18006242	270.165	107.455	257.409	51.5613	314.475	156.717	541.712	182.521	0.397737	0.200309	0.498346	0.336934
	Ta#S18006636	7.67399	0.849265	27.1243	2.21463	16.2015	6.02916	74.2729	28.5368	0.110668	0.0816475	0.372136	0.384216
	Ta#S18006673	10.8003	4.38817	12.4382	5.65508	10.6053	3.94173	12.9133	4.25252	0.406302	0.454656	0.371676	0.329313
	Ta#S18007433	6.01622	1.57082	13.5841	1.10496	13.826	5.65902	45.0927	9.02251	0.261098	0.0813421	0.409303	0.200088
	Ta#S18007656	38.8792	12.8502	111.909	43.2339	67.0535	27.6623	151.445	109.841	0.330517	0.386331	0.41254	0.725289
	Ta#S18008367	5.14139	0.748032	6.85368	0.601948	3.79675	1.7914	6.01783	1.1398	0.145492	0.0878284	0.471824	0.189404
	Ta#S18009042	25.3446	9.71953	28.3578	5.81049	35.1038	11.6352	39.1157	10.0121	0.383494	0.204899	0.331451	0.255961
	Ta#S18009129	21.7558	10.4256	31.2076	18.9461	21.6061	10.2258	39.7591	14.1179	0.479209	0.607098	0.473281	0.355086
	Ta#S18009248	27.3615	8.81879	43.0391	9.18341	43.3236	25.0917	97.7726	57.4831	0.322307	0.213373	0.579171	0.587927
	Ta#S18009609	9.33073	2.48853	29.7244	4.9158	11.2211	8.56489	79.973	21.1043	0.266702	0.165379	0.763285	0.263892
	Ta#S18010134	255.144	123.47	298.593	87.1692	243.067	117.331	375.379	171.595	0.483921	0.291933	0.48271	0.457124
	Ta#S18010297	5.39005	0.812882	6.06198	0.351927	13.3982	1.80632	27.4188	6.91442	0.150812	0.0580548	0.134818	0.252178
	Ta#S18010370	41.0038	16.8824	46.1152	13.3597	75.8126	29.8173	95.4632	39.6919	0.411728	0.289702	0.393303	0.415782
	Ta#S18010723	10.7386	4.46236	18.3821	2.64596	11.6955	5.32275	23.5739	5.72615	0.415543	0.143942	0.45511	0.242902
	Ta#S18011450	160.152	8.36381	123.514	14.793	161.269	11.3404	130.04	5.48798	0.0522242	0.119768	0.0703197	0.0422023
	Ta#S18011610	3.53572	0.30322	5.27627	0.86475	3.76663	0.0792071	6.21874	0.452556	0.0857589	0.163894	0.0210286	0.072773
	Ta#S18011650	3.50177	1.10626	15.2511	2.83527	15.2686	5.52547	150.556	32.155	0.315914	0.185906	0.361884	0.213574
	Ta#S18012385	12.1467	3.89809	3.86638	0.17375	6.00189	2.94456	3.19612	1.34748	0.320919	0.0449386	0.490605	0.4216
	Ta#S18012489	44.5393	15.4164	84.4113	19.7453	84.1736	33.5073	321.852	86.6816	0.346129	0.233918	0.398074	0.269322
	Ta#S18077022	65.6988	41.2785	101.59	38.2892	89.8609	33.6134	137.566	61.6459	0.628299	0.376901	0.374061	0.44812
	Ta#S19223024	1.75981	0.0732999	1.73476	0.0922279	1.40774	0.0921592	2.78914	0.152678	0.0416523	0.0531647	0.065466	0.0547401
	Ta#S19223176	26.4517	1.83026	23.1935	4.92047	26.9895	2.95828	15.1501	1.19636	0.0691926	0.212149	0.109609	0.0789669
	Ta#S19223751	49.7777	20.5846	39.1291	14.0231	23.0125	22.0692	37.335	18.2504	0.413532	0.358381	0.959011	0.488829
	Ta#S19223851	3.02376	0.167573	4.55052	0.351927	5.65669	0.663417	11.3105	4.0489	0.0554187	0.0773378	0.11728	0.357976
	Ta#S19225327	10.1261	3.54435	6.42062	1.87786	7.2171	2.64316	4.42583	1.04844	0.350021	0.292473	0.366236	0.236891
	Ta#S22366004	2.42047	0	8.21356	0.434635	5.8765	2.85977	39.6958	6.24386	0	0.0529168	0.486646	0.157293
	Ta#S22366239	2.17553	0.768278	2.6357	0.605187	3.80276	0.659416	10.6819	2.41292	0.353144	0.229612	0.173405	0.225888
	Ta#S22366700	22.2316	13.3595	23.561	7.02934	29.2805	13.418	23.5663	6.82516	0.600924	0.298346	0.458256	0.289616
	Ta#S22368173	11.7162	2.79327	23.9641	4.05593	18.3524	6.76853	82.2254	30.2689	0.238411	0.16925	0.36881	0.368121
	Ta#S22368545	2.03889	0	8.93229	0.351927	11.609	10.5928	98.4094	109.157	0	0.0393994	0.912466	1.10921
	Ta#S22368810	2.79002	0	4.63701	0.346636	7.74199	0.816878	9.91561	1.96556	0	0.0747542	0.105513	0.198229
	Ta#S22368982	16.5316	0.66568	15.1537	4.65588	22.7108	1.11846	12.0695	4.36998	0.0402671	0.307243	0.0492478	0.362069
	Ta#S22369143	2.88527	0.398797	4.50179	1.01777	3.85821	1.969	8.69344	2.69599	0.138218	0.226081	0.51034	0.310118
	Ta#S22370931	11.7603	4.66605	6.11749	1.43961	10.9503	4.89719	8.35517	3.01029	0.396762	0.235328	0.44722	0.36029
	Ta#S22371045	2.56588	0.0818246	5.99121	0.762725	5.83369	2.92218	29.624	11.926	0.0318895	0.127307	0.500915	0.40258
	Ta#S22371380	14.3537	5.75733	28.3698	1.6856	25.7242	7.37316	29.7299	7.52752	0.401104	0.0594152	0.286624	0.253197
	Ta#S22372634	-	-	8.4031	0	10.6388	3.31653	96.8561	31.9914	nd	0	0.311739	0.330298
	Ta#S22373502	5.49986	1.19025	7.57227	1.04423	6.35774	0.818857	28.1966	1.03171	0.216415	0.137902	0.128797	0.0365899
	Ta#S22378231	4.36833	0.556494	8.46511	1.29275	4.7799	0.655581	5.59266	1.52296	0.127393	0.152715	0.137154	0.272313
	Ta#S22379754	47.5507	16.8113	119.652	21.9741	64.9202	45.1954	356.368	142.056	0.353544	0.18365	0.696169	0.398621
	Ta#S22381384	3.49583	0.312756	16.7923	0.250262	26.5946	10.1804	160.402	29.9886	0.0894653	0.0149034	0.382798	0.186959
	Ta#S22381624	3.65682	0.805143	7.28747	2.57025	4.35304	1.23013	11.9419	10.158	0.220176	0.352695	0.282591	0.850624
	Ta#S22381862	4.31833	1.31611	13.9133	1.52662	9.92443	3.74997	25.2462	12.4925	0.304774	0.109724	0.377853	0.494825
	Ta#S22386352	3.50065	0.83232	6.65088	0.336854	10.5728	2.65645	59.6431	15.8134	0.237761	0.050648	0.251254	0.265134
	Ta#S22386412	3.52954	0.1466	6.05574	0.345412	3.89518	0.833245	7.16762	0.954633	0.0415351	0.0570388	0.213917	0.133187
	Ta#S22386683	43.0539	21.1337	65.1207	16.8941	60.3609	33.309	147.336	50.3586	0.490865	0.259428	0.551831	0.341794
	Ta#S22387583	28.5319	6.10105	27.4875	12.9833	29.39	6.40406	14.9397	5.01241	0.213833	0.472335	0.217899	0.33551
	Ta#S22388940	5.05806	0.162412	11.1432	0	20.5596	7.01832	118.153	19.5827	0.0321095	0	0.341365	0.16574
	Ta#S22389146	2.44265	0.266549	12.5394	0.598961	9.75367	9.65002	127.393	59.9732	0.109123	0.0477664	0.989373	0.470773
	Ta#S22390748	1.50255	0	2.1306	0.169621	1.65236	0.808501	5.98824	1.46581	0	0.0796119	0.489302	0.244782
	Ta#S22391000	11.6268	2.36109	27.4828	3.06407	25.6797	9.31587	70.4687	26.8016	0.203073	0.111491	0.362772	0.380334
	Ta#S22496169	5.49047	1.82582	4.66346	0.528403	8.64553	2.21376	14.8581	1.29164	0.332543	0.113307	0.256058	0.0869319
	Ta#S22514922	23.6233	10.6012	31.8535	13.4591	31.7094	16.6592	32.6215	19.4417	0.448762	0.42253	0.525371	0.595977
	Ta#S22980914	1.2475	0.200755	2.04808	0.50435	4.62361	0	8.30294	0.476473	0.160925	0.246255	0	0.0573861
	Ta#S23201679	47.7578	10.0124	104.93	3.16714	174.76	57.769	570.179	196.512	0.209649	0.0301835	0.330561	0.344649
	Ta#S23872165	24.706	12.2233	35.1069	10.6993	21.0524	10.7249	39.9282	21.1222	0.49475	0.304764	0.509439	0.529004
	Ta#S23872166	24.2718	11.4461	31.8147	10.4463	21.9335	12.6586	41.613	20.2893	0.471581	0.328347	0.577136	0.48757
	Ta#S24513055	35.7215	2.4397	55.6822	5.43445	48.2561	4.47794	80.9879	4.9473	0.0682977	0.0975975	0.0927952	0.0610869
	Ta#S24594893	1.75636	0	1.66931	0	2.72516	0.410102	6.35038	0.707784	0	0	0.150487	0.111455
	Ta#S24623136	68.2494	33.2757	85.7449	29.6551	93.4341	45.2114	284.803	108.791	0.48756	0.345853	0.483885	0.381989
	Ta#S24662599	40.8197	21.3281	50.3158	13.3686	85.2397	31.497	112.19	49.7113	0.522495	0.265693	0.369511	0.443098
	Ta#S26021827	8.47906	3.18188	10.9434	1.09657	7.83904	4.9486	16.3642	3.66585	0.375263	0.100204	0.631277	0.224016
	Ta#S26022647	10.0122	3.66332	9.29015	2.67005	11.7916	7.18118	20.2437	4.35639	0.365884	0.287406	0.609006	0.215197
	Ta#S26024430	9.42416	3.68928	15.5353	3.23732	9.7227	4.79017	26.989	7.66752	0.39147	0.208384	0.492678	0.284098
	Ta#S26024531	8.35544	2.64707	16.0906	5.20513	11.2617	9.36076	54.9711	17.9723	0.316808	0.323489	0.831201	0.32694
	Ta#S26024629	27.5046	15.1658	24.9668	8.43925	35.4558	15.132	30.329	13.2457	0.551392	0.338019	0.426784	0.436734
	Ta#S26025068	3.93007	1.04664	5.68436	0.765393	2.18165	2.17648	5.00668	3.76785	0.266315	0.134649	0.997628	0.752565
	Ta#S26025157	20.5463	8.57708	56.715	8.68407	40.3322	17.7384	149.376	49.7808	0.417452	0.153118	0.439807	0.333257
	Ta#S26025538	75.4235	33.0965	143.254	48.0484	97.0467	66.0069	252.38	115.91	0.438809	0.335406	0.680157	0.459269
	Ta#S26026713	2.53955	0.615547	6.93696	1.61771	5.60147	1.97782	5.30601	1.5867	0.242384	0.233201	0.353089	0.299039
	Ta#S26026729	10.061	1.21076	33.5876	0.332368	20.9261	0.774339	17.0865	0.16554	0.120342	0.00989557	0.0370035	0.00968839
	Ta#S26026986	6.93352	4.65155	15.666	13.2339	14.3537	6.99653	19.0964	6.63528	0.670879	0.844748	0.487438	0.347462
	Ta#S26027024	49.5202	24.1983	51.5009	24.5565	42.4648	28.5377	51.2478	28.6391	0.488655	0.476817	0.672033	0.558837
	Ta#S26027136	70.2193	16.3839	285.906	48.985	175.408	72.9931	869.153	391.298	0.233325	0.171332	0.416134	0.450206
	Ta#S26027267	6.24269	0.727984	22.5543	2.39756	15.9364	6.66488	75.8716	18.2241	0.116614	0.106302	0.418219	0.240197
	Ta#S26027470	22.6006	3.0922	84.0637	5.58759	46.7086	17.334	291.139	61.6183	0.13682	0.0664685	0.37111	0.211646
	Ta#S26027505	6.53761	0.648262	15.9412	1.70418	16.8758	4.84723	57.2194	9.73329	0.0991589	0.106904	0.287231	0.170105
	Ta#S26027721	3.73109	0.590103	11.2889	0.66414	21.2806	13.9579	245.548	49.3312	0.158158	0.0588312	0.655896	0.200903
	Ta#S26027862	8.3443	1.06122	39.0178	2.0596	31.0179	21.8318	317.002	229.342	0.127179	0.052786	0.703844	0.723472
	Ta#S26028001	21.0734	9.07353	29.9437	13.1867	21.2956	16.0899	53.4793	37.8803	0.430568	0.440381	0.755549	0.708316
	Ta#S26028369	11.6921	4.70694	16.1929	6.79811	16.0632	5.5677	10.4339	5.28148	0.402576	0.419822	0.346612	0.506186
	Ta#S26028614	1.62769	0.824936	10.515	3.52867	8.15104	1.35318	39.7033	18.2188	0.506815	0.335585	0.166014	0.458872
	Ta#S26028640	3.53559	0.797812	9.59069	2.52819	6.0789	0.81286	23.6989	8.45417	0.225652	0.263609	0.133718	0.356733
	Ta#S29965560	37.3579	18.6106	76.2286	7.38592	66.1377	29.2808	191.895	44.657	0.498169	0.0968917	0.442725	0.232716
	Ta#S29965563	21.0449	8.44161	44.7109	5.05599	39.5079	15.6575	142.463	26.3312	0.401125	0.113082	0.396313	0.184828
	Ta#S32217674	6.317	3.98291	9.78301	4.34936	14.1208	4.12644	14.1573	3.00965	0.630506	0.444583	0.292224	0.212587
	Ta#S32420366	1.21428	0.26961	4.41131	0.590186	5.51286	1.29887	15.9086	3.7195	0.222033	0.133789	0.235608	0.233804
	Ta#S32420565	1.67919	0.41487	4.64549	0.677262	5.23854	1.00173	9.77336	2.45136	0.247065	0.145789	0.191223	0.25082
	Ta#S32420626	3.65293	0.0732999	5.84306	0	13.7197	4.57566	47.4443	6.63126	0.0200661	0	0.333509	0.139769
	Ta#S32425776	19.3559	1.19721	29.7367	2.77243	26.4844	2.56612	50.0388	5.71253	0.0618524	0.0932328	0.0968915	0.114162
	Ta#S32494343	9.01385	2.19933	12.2975	2.59641	8.77152	3.72863	24.2943	15.9997	0.243995	0.211133	0.425083	0.658578
	Ta#S32501634	75.1535	32.1475	70.1477	24.8849	63.7933	31.0873	84.7446	27.6865	0.427758	0.35475	0.487314	0.326706
	Ta#S32502593	27.5933	10.4895	35.5283	14.4641	41.0467	10.2701	76.2394	33.6231	0.380148	0.407114	0.250205	0.441021
	Ta#S32506969	28.4523	12.6138	21.1217	6.67269	41.9382	14.5524	14.9805	6.49797	0.443332	0.315917	0.346995	0.433762
	Ta#S32515731	9.98853	3.83722	9.21673	3.42309	8.18532	3.3781	6.40359	2.77417	0.384163	0.3714	0.412703	0.433221
	Ta#S32516397	6.78871	1.07606	9.60775	0.518244	7.05543	0.404543	16.7903	1.77505	0.158508	0.0539402	0.0573379	0.105719
	Ta#S32519817	16.8456	0.679739	22.4736	0.769398	27.7047	2.55318	83.1786	9.07143	0.0403512	0.0342356	0.0921568	0.10906
	Ta#S32532807	19.8025	5.06092	26.5893	3.60027	18.2575	5.24535	29.4058	13.1253	0.25557	0.135403	0.287298	0.446352
	Ta#S32533440	36.6034	9.1716	49.2648	10.0298	53.0309	9.67171	115.731	46.845	0.250567	0.203589	0.182379	0.404776
	Ta#S32533651	8.40587	0.800701	4.91761	0.17375	15.4401	0.921342	51.8241	4.14182	0.0952549	0.0353322	0.0596719	0.0799207
	Ta#S32540663	30.5796	14.6332	44.7059	20.7038	34.7596	18.6328	30.2599	15.6792	0.478529	0.463111	0.536047	0.518151
	Ta#S32552814	17.4855	6.87306	42.9388	6.71179	31.1022	17.0768	115.629	82.0568	0.393073	0.156311	0.549055	0.709657
	Ta#S32555843	2.26192	0.2932	5.78637	0.334887	6.54886	1.69473	31.0112	11.3427	0.129624	0.0578751	0.258782	0.365761
	Ta#S32556712	12.1409	3.52317	14.4842	5.07736	12.7715	4.6789	12.4445	4.0102	0.29019	0.350545	0.366353	0.322247
	Ta#S32558513	14.4575	6.30524	16.6737	4.02993	15.8522	4.62492	17.3611	6.82476	0.436122	0.241693	0.291752	0.393106
	Ta#S32569254	46.9777	18.8717	26.0545	12.3406	36.4114	23.7881	21.4466	11.9796	0.401717	0.473644	0.653315	0.558579
	Ta#S32569579	8.32419	2.18662	9.69977	3.21356	11.3136	5.04405	8.76316	7.51504	0.262683	0.331303	0.445841	0.857572
	Ta#S32592739	6.22835	0.60943	5.37731	1.17464	3.13789	1.14853	6.89548	0.156463	0.0978478	0.218444	0.366021	0.0226907
	Ta#S32597704	2.61746	0.555785	9.92155	0.866829	11.3496	2.76184	34.7567	4.32276	0.212337	0.0873683	0.243341	0.124372
	Ta#S32602074	3.78156	1.40833	2.03383	0.164444	6.05841	0.723085	4.77357	0.908789	0.372419	0.0808542	0.119352	0.19038
	Ta#S32607739	2.34334	0	3.06063	0.507362	1.87644	0.087612	11.9863	1.19852	0	0.16577	0.0466906	0.0999907
	Ta#S32611510	21.5478	5.77662	9.37977	3.93881	19.2472	7.18484	12.1333	2.93721	0.268084	0.419926	0.373293	0.242079
	Ta#S32627296	3.05454	0.493378	5.50423	1.18555	6.44355	1.6002	30.5414	4.47623	0.161523	0.215389	0.248341	0.146563
	Ta#S32631280	7.74385	0.511706	18.8194	0.936291	16.5635	2.33257	29.8946	3.4004	0.066079	0.0497514	0.140825	0.113746
	Ta#S32660720	10.6224	3.58661	11.7281	5.40803	13.3132	5.48456	6.95629	4.11859	0.337645	0.461119	0.411964	0.592066
	Ta#S32664776	3.38322	1.16792	4.77789	0.43891	7.63594	1.94642	6.80357	1.9129	0.345211	0.0918627	0.254902	0.281161
	Ta#S32665150	10.1506	1.20432	8.56161	3.08672	13.1607	0.801306	7.47766	2.6323	0.118646	0.36053	0.0608864	0.352022
	Ta#S32668562	9.81153	2.6826	6.71683	3.809	8.00939	2.31324	8.57495	3.05659	0.273413	0.567084	0.288816	0.356455
	Ta#S32670460	21.1849	8.53117	38.0422	5.42949	34.5405	7.31781	26.2723	1.91931	0.4027	0.142723	0.211862	0.0730546
	Ta#S32674440	30.0893	5.38695	10.244	0.16646	26.5814	1.74929	3.68371	0.16554	0.179032	0.0162495	0.0658087	0.0449384
	Ta#S32702867	21.6818	9.74877	18.6224	8.63848	17.7092	8.7091	8.4678	4.83431	0.44963	0.463876	0.491783	0.570905
	Ta#S32708806	15.1693	0.620426	10.4725	0.592568	25.4466	0.879448	26.0977	1.5007	0.0409	0.0565832	0.0345606	0.0575032
	Ta#S32720466	6.99406	0.197151	53.9703	1.44776	52.5361	17.2484	596.504	204.687	0.0281884	0.0268252	0.328315	0.343144
	Ta#S33259619	6.72718	1.18637	10.7575	3.26413	6.49965	2.09139	14.0375	7.70837	0.176355	0.303428	0.32177	0.549125
	Ta#S34822158	2.31805	0.461214	12.6299	1.55048	8.48728	0.989322	106.564	30.3248	0.198967	0.122762	0.116565	0.284569
	Ta#S34880568	7.72396	2.47271	14.2932	4.51233	6.70603	2.03759	15.3989	5.41803	0.320135	0.315698	0.303844	0.351845
	Ta#S37223562	4.64021	2.40296	16.2461	2.06376	8.5637	2.71028	29.0698	10.2496	0.517857	0.127031	0.316484	0.352584
	Ta#S37747703	12.6003	3.60337	16.9827	4.07172	13.1509	3.62765	12.2263	6.77451	0.285974	0.239758	0.275847	0.554091
	Ta#S37756375	2.69114	1.74115	4.13032	1.1833	3.90172	0.995567	11.9418	3.47717	0.646995	0.28649	0.255161	0.291175
	Ta#S37767764	4.12495	0.735785	10.9255	0.621597	7.57285	1.1666	49.3154	7.05282	0.178374	0.0568941	0.15405	0.143015
	Ta#S37769258	8.24105	0.328477	1.18607	0	2.26141	0	2.15176	0	0.0398587	0	0	0
	Ta#S37770718	7.70387	6.41716	25.7974	15.8619	16.2509	7.89219	66.6612	31.785	0.832979	0.614865	0.485647	0.476814
	Ta#S37771501	8.68949	2.3929	22.2283	4.03964	14.1163	6.71554	57.1242	24.077	0.275379	0.181734	0.475729	0.421485
	Ta#S37771750	10.6579	1.67842	59.9446	2.83004	23.3978	9.35301	368.566	50.0173	0.157481	0.0472108	0.399739	0.135708
	Ta#S37780173	13.5192	3.97583	37.2859	9.75857	30.3791	10.4749	79.5337	37.86	0.294088	0.261723	0.344804	0.476025
	Ta#S37781704	4.45974	0	5.98825	0.168427	6.83616	0.175224	15.107	0.913759	0	0.0281262	0.025632	0.0604857
	Ta#S37802624	1.62666	0.397571	9.93656	0.328887	3.71716	0.810547	27.5391	2.18258	0.244409	0.0330987	0.218055	0.079254
	Ta#S37823230	19.5138	7.87302	50.2854	15.0967	21.1144	8.75464	101.944	24.2198	0.403458	0.300221	0.414628	0.23758
	Ta#S37829864	2.46023	1.01262	6.5676	3.42983	4.23695	0.744399	8.26672	3.22635	0.411594	0.522234	0.175692	0.390282
	Ta#S37831348	2.17643	0.175173	4.54389	0.921103	2.70172	0.755646	9.23594	1.62694	0.0804861	0.202712	0.279691	0.176154
	Ta#S37834370	5.0984	1.36175	7.40056	1.97881	5.32261	2.04859	8.66485	5.94415	0.267094	0.267386	0.384884	0.686007
	Ta#S37836999	3.10807	0.166156	4.26501	0	4.31832	0.239224	14.0325	0.404473	0.0534595	0	0.0553974	0.028824
	Ta#S37842943	14.0235	5.91629	27.0105	6.89503	17.9711	8.17137	51.3695	14.6391	0.421885	0.255272	0.454696	0.284976
	Ta#S37846856	2.26007	0	1.75732	0	3.75997	0.982779	4.01387	0.305191	0	0	0.261379	0.0760341
	Ta#S37847770	7.58809	0.34789	23.8911	0.769972	18.4122	7.03953	59.2555	8.88667	0.0458469	0.0322284	0.382329	0.149972
	Ta#S37849559	1.87347	0	1.57072	0	1.51678	0	1.59429	0	0	0	0	0
	Ta#S37851284	8.14163	6.3703	10.1522	3.36115	10.7729	4.97659	29.0423	9.15911	0.782436	0.331077	0.461955	0.315372
	Ta#S37851977	6.08294	3.29828	12.2073	4.48688	10.4443	3.6893	22.0471	10.5486	0.542218	0.367556	0.353235	0.478456
	Ta#S37852159	17.8696	0.592548	11.1776	1.71721	25.0626	1.24816	9.76563	2.02996	0.0331596	0.153629	0.0498017	0.207868
	Ta#S37852405	6.2469	0.401475	10.8308	0.672376	14.4308	2.71705	35.7631	6.62214	0.0642678	0.0620798	0.188281	0.185167
	Ta#S37854771	6.77923	0.718431	12.7972	0.168427	14.449	2.11468	56.7966	8.15219	0.105975	0.0131613	0.146354	0.143533
	Ta#S37863007	55.4065	9.04543	92.5467	5.72756	81.4689	15.5025	205.575	34.7776	0.163256	0.0618883	0.190288	0.169172
	Ta#S37871545	2.42985	0.340783	4.32995	1.18954	3.21979	0.712294	5.59982	0.591325	0.140249	0.274724	0.221224	0.105597
	Ta#S37871932	27.1579	3.24045	25.2279	7.04416	26.7094	3.75956	15.7552	1.38701	0.119319	0.279222	0.140758	0.0880346
	Ta#S37882301	131.019	40.7527	121.99	38.0654	134.56	42.2547	134.338	44.5747	0.311045	0.312038	0.314021	0.33181
	Ta#S37885670	182.748	50.2566	299.549	47.6205	257.367	83.5353	839.682	159.978	0.275005	0.158974	0.324576	0.190522
	Ta#S37887375	50.4765	25.0706	75.1001	34.4578	76.3708	36.1232	115.847	70.2731	0.496679	0.458826	0.472997	0.6066
	Ta#S37895559	4.71755	0.24549	4.73935	0.424014	5.0517	0.0817742	10	1.06579	0.0520375	0.0894667	0.0161875	0.106579
	Ta#S37895699	3.5705	0	5.70101	0	1.82671	0.57251	21.049	0.93917	0	0	0.31341	0.0446183
	Ta#S37904276	6.42547	1.34739	6.45535	1.87141	7.4418	3.05889	7.92177	5.04184	0.209695	0.289901	0.411041	0.636454
	Ta#S37918336	4.94204	0.29619	8.13648	1.46111	5.95145	1.12966	8.20302	0.382411	0.0599328	0.179576	0.189813	0.0466183
	Ta#S37928237	1.96828	0	3.79012	0.957092	3.84795	0.087612	2.83515	0.183395	0	0.252523	0.0227685	0.0646863
	Ta#S37928652	18.0293	4.02051	15.0014	7.43718	18.1239	5.07935	7.86982	2.89276	0.222999	0.495765	0.280256	0.367576
	Ta#S37929302	21.1188	9.87125	26.5323	11.7195	22.6742	10.7353	27.5418	24.2715	0.467414	0.441709	0.47346	0.88126
	Ta#S37938743	2.21921	0.162412	12.0654	2.74272	4.25688	0.670482	8.62398	6.01171	0.0731845	0.227322	0.157506	0.697092
	Ta#S37941131	4.35439	1.05991	10.49	1.36083	6.38959	1.32196	10.7675	3.6678	0.243412	0.129726	0.206893	0.340637
	Ta#S37942425	84.6573	22.3593	372.814	11.8109	126.09	72.5517	1591.98	418.483	0.264116	0.0316804	0.575394	0.26287
	Ta#S37942708	32.7604	6.63314	73.8265	15.8859	43.9163	11.5552	74.2083	31.2132	0.202474	0.215179	0.263118	0.420616
	Ta#S37943097	3.27864	1.69987	8.92035	1.70735	6.55848	2.33464	19.0558	7.35015	0.518467	0.1914	0.355973	0.385717
	Ta#S37948633	19.0424	2.26324	22.1922	6.16976	23.1853	3.01544	14.4592	2.12719	0.118853	0.278014	0.130058	0.147117
	Ta#S37949899	4.84864	0.963977	7.38495	1.31327	7.37256	3.09633	15.6531	6.20972	0.198814	0.17783	0.41998	0.39671
	Ta#S50378768	4.09526	0.57766	7.35094	1.19533	5.06666	1.48295	13.7622	2.97853	0.141056	0.16261	0.292688	0.216428
	Ta#S50382192	4.94955	0.76673	4.4818	0.595152	4.25744	1.68397	1.9828	1.38319	0.154909	0.132793	0.395537	0.697595
	Ta#S50385414	27.0186	5.67832	135.337	11.3153	139.024	39.5121	1218.1	326.997	0.210163	0.0836084	0.284211	0.268449
	Ta#S50389317	21.5884	7.59274	13.8384	1.9957	29.5724	6.5592	11.6305	2.37953	0.351705	0.144215	0.221801	0.204594
	Ta#S50637418	5.29641	1.44141	4.59635	0.509599	6.56888	1.3902	7.12844	1.87281	0.272149	0.11087	0.211634	0.262724
	Ta#S51751180	12.6404	0.749883	33.6676	0.581345	55.4834	25.072	271.325	42.836	0.0593245	0.0172672	0.451883	0.157877
	Ta#S52129019	11.942	10.1898	17.9311	10.9409	21.5385	7.88456	21.1463	6.11954	0.853278	0.610166	0.366069	0.289391
	Ta#S52129023	207.857	84.5156	304.917	51.3077	424.245	277.076	1250.34	561.415	0.406604	0.168268	0.653103	0.449011
	Ta#S52129024	24.4751	13.8117	70.977	14.4539	89.9699	43.8791	248.785	112.624	0.564319	0.203642	0.487708	0.452697
	Ta#S52541070	10.1183	2.19922	13.8493	5.69954	9.65371	8.52257	23.8884	10.9327	0.21735	0.411539	0.882828	0.457659
	Ta#S52541075	1.81267	0	2.60396	0	2.75663	0.508482	8.26701	0.548665	0	0	0.184458	0.066368
	Ta#S52541442	7.67397	3.37035	13.8723	7.66614	7.86446	3.11453	41.9471	16.7926	0.439193	0.552623	0.396026	0.400327
	Ta#S52541494	7.36079	1.84369	8.3538	2.32984	8.17095	4.9605	12.4579	7.47055	0.250474	0.278896	0.607089	0.599662
	Ta#S52541557	3.77456	0.957142	7.11144	1.02343	3.52783	0.165309	22.1756	1.71083	0.253577	0.143913	0.0468584	0.077149
	Ta#S52541622	18.8701	2.68696	53.4104	2.06199	35.7876	9.29577	94.5767	17.7389	0.142392	0.0386066	0.259748	0.187561
	Ta#S52541632	25.1392	11.9013	43.8771	14.8312	29.2406	16.8323	62.3174	45.0954	0.473416	0.338017	0.575646	0.723641
	Ta#S52541759	9.58033	2.19812	22.128	8.01855	10.8759	6.83193	39.8528	24.8225	0.229441	0.362371	0.628171	0.622855
	Ta#S52541820	5.01729	1.14004	16.5749	0.444719	12.1409	3.92126	53.7849	9.42191	0.227221	0.0268309	0.322981	0.175178
	Ta#S52541833	82.8277	21.047	137.231	35.0561	78.7341	26.1319	146.24	50.1258	0.254106	0.255453	0.3319	0.342763
	Ta#S52541893	29.0707	9.93208	27.3945	13.0858	29.5762	12.1533	23.31	10.916	0.341653	0.477679	0.410914	0.468297
	Ta#S52541896	14.6565	4.69819	35.7953	6.59986	46.5725	16.689	162.668	53.8163	0.320554	0.184378	0.358346	0.330835
	Ta#S52541922	18.3784	8.49452	18.7079	8.41265	14.6249	10.725	13.4892	8.79066	0.462201	0.449684	0.733336	0.651682
	Ta#S52542006	2.15689	0.247334	4.77443	0.251039	3.51024	0.642536	11.7033	1.06078	0.114672	0.0525799	0.183046	0.0906401
	Ta#S52542083	189.317	74.8566	300.638	94.5242	252.775	129.16	585.264	273.274	0.395404	0.314412	0.510968	0.466925
	Ta#S52542586	6.95486	1.33318	4.59354	0.338194	9.31818	3.2252	4.64732	1.89441	0.191691	0.0736237	0.346119	0.407636
	Ta#S52542612	10.8334	4.35874	7.58375	3.09205	15.6871	5.63304	9.91126	4.61944	0.402342	0.407721	0.359087	0.466081
	Ta#S52542677	43.1603	4.93014	72.62	9.0916	63.9939	8.13882	109.421	11.3633	0.114228	0.125194	0.127181	0.10385
	Ta#S52542789	13.8052	3.94629	45.4111	8.2547	25.854	8.90438	131.049	69.7336	0.285856	0.181777	0.344411	0.532117
	Ta#S52542941	6.34214	0.585099	17.771	1.46339	11.8705	3.03503	49.288	11.3001	0.0922557	0.0823473	0.255677	0.229267
	Ta#S52543172	2.32432	2.18562	12.4372	0.763002	8.3841	2.73549	47.6958	13.1882	0.940324	0.0613486	0.326272	0.276507
	Ta#S52543173	9.47466	2.67594	10.118	4.32145	9.15373	3.5922	17.5744	7.21071	0.282432	0.427106	0.39243	0.410296
	Ta#S52543177	34.5423	1.7785	34.6238	6.45132	37.6428	4.20098	43.0918	2.86077	0.0514875	0.186326	0.111601	0.0663878
	Ta#S52543374	15.742	7.262	38.008	5.6202	19.8555	7.4057	54.691	25.9046	0.461314	0.147869	0.37298	0.473655
	Ta#S52543436	31.3738	21.9018	45.6496	43.4309	48.1692	21.8614	72.0934	21.8373	0.69809	0.951397	0.453845	0.302903
	Ta#S52543442	163.796	55.7513	177.165	86.0365	223.708	58.6886	246.144	177.343	0.34037	0.48563	0.262345	0.720486
	Ta#S52543503	69.4523	6.84411	70.2717	13.2908	66.7805	7.42628	66.3981	7.41504	0.098544	0.189134	0.111204	0.111675
	Ta#S52543560	45.1534	21.672	26.1147	7.41672	56.393	27.3954	17.7976	6.81865	0.479964	0.284006	0.485795	0.383122
	Ta#S52543618	43.9427	16.4883	75.1812	23.4121	48.516	19.1641	64.0199	31.2646	0.375222	0.311409	0.395006	0.488357
	Ta#S52543682	15.2725	4.59762	14.1023	6.56893	16.1843	5.93864	13.8469	5.75763	0.30104	0.465806	0.366939	0.415807
	Ta#S52543754	102.877	38.432	216.012	67.912	200.166	93.0617	448.016	192.665	0.373572	0.314389	0.464922	0.430041
	Ta#S52543918	6.2053	2.07304	17.7695	2.06266	12.5536	5.9099	52.8759	17.2243	0.334076	0.116078	0.470773	0.32575
	Ta#S52544069	27.1204	12.4466	19.078	8.47568	27.9781	16.3442	18.5515	13.4157	0.45894	0.444265	0.584176	0.72316
	Ta#S52544107	19.2041	3.57974	32.3589	3.48379	32.8742	5.68474	123.14	26.6876	0.186405	0.107661	0.172924	0.216725
	Ta#S52544131	6.30699	1.31503	16.073	1.00797	11.2422	2.97615	32.3189	7.95258	0.208503	0.062712	0.26473	0.246066
	Ta#S52544219	22.1397	9.32519	27.0681	9.30649	33.2675	8.89557	61.2101	16.0481	0.421198	0.343818	0.267395	0.262181
	Ta#S52544401	27.9847	8.28526	56.4276	25.6124	52.6985	12.5723	160.778	51.8942	0.296064	0.453898	0.23857	0.322769
	Ta#S52544421	20.8902	12.7224	34.2531	13.6676	35.0082	10.736	50.1598	8.66613	0.609012	0.399017	0.30667	0.17277
	Ta#S52544440	9.09196	4.2652	13.5199	5.89406	10.9767	6.25475	25.7366	14.6016	0.469118	0.435954	0.569821	0.56735
	Ta#S52544532	25.1577	9.05122	91.886	34.4467	20.7944	9.62051	143.203	38.755	0.35978	0.374885	0.46265	0.270629
	Ta#S52544569	54.1238	25.4385	16.6389	6.7319	65.6517	20.1998	6.84962	4.52037	0.470006	0.404587	0.307681	0.659945
	Ta#S52544586	5.37877	0.948833	14.3276	4.30004	5.60376	1.25136	17.1806	12.1207	0.176403	0.300123	0.223307	0.70549
	Ta#S52544674	5.42065	1.24151	11.5289	1.80204	10.6565	4.38323	40.6955	10.6821	0.229034	0.156306	0.411322	0.262488
	Ta#S52544845	80.9068	45.3495	33.0858	5.12175	81.3944	32.0478	17.9776	7.44321	0.560515	0.154802	0.393734	0.414027
	Ta#S52544883	131.314	39.9329	137.844	48.5784	140.516	40.41	101.994	33.9967	0.304102	0.352415	0.287583	0.333319
	Ta#S52545134	11.3883	5.17191	15.3223	2.2072	15.9099	6.72417	36.8912	16.2968	0.454144	0.144052	0.42264	0.441755
	Ta#S52545158	9.47487	2.50428	3.21261	2.13337	7.95734	2.11728	9.65356	2.35254	0.264308	0.664061	0.266079	0.243697
	Ta#S52545405	3.81881	0.327298	6.10712	0.164444	5.67725	2.19654	29.999	2.94387	0.0857069	0.0269265	0.386901	0.0981323
	Ta#S52545470	3.31752	0.319032	39.4982	10.3102	23.356	8.37122	157.822	149.695	0.0961659	0.261031	0.358419	0.948505
	Ta#S52545504	58.2854	22.4941	59.0231	12.9518	69.2618	23.5037	70.4074	14.9784	0.38593	0.219437	0.339347	0.212739
	Ta#S52545705	26.1399	1.47772	51.7824	2.56315	46.3356	9.57288	107.893	17.711	0.0565313	0.0494985	0.206599	0.164153
	Ta#S52545715	19.9284	8.94813	16.8879	8.0304	16.2281	10.1381	22.0623	9.48786	0.449014	0.475511	0.624725	0.430049
	Ta#S52545870	157.971	56.2383	82.2258	45.4741	134.337	64.4968	102.689	44.4242	0.356003	0.55304	0.480111	0.432607
	Ta#S52546079	17.5926	4.00635	17.5441	4.32948	23.2785	4.96176	25.8438	5.15832	0.227729	0.246777	0.213148	0.199596
	Ta#S52546114	151.939	60.8105	133.052	41.7232	134.654	69.3421	138.79	65.5014	0.400229	0.313585	0.514966	0.471945
	Ta#S52546230	11.1504	5.23334	18.537	8.94799	12.6243	7.24843	26.263	14.8858	0.46934	0.482709	0.574166	0.566798
	Ta#S52546294	9.71104	4.51525	9.58873	3.38544	10.659	3.52743	19.733	3.99092	0.46496	0.353065	0.330935	0.202246
	Ta#S52546561	17.6368	5.40196	21.5471	4.44418	17.2567	7.3055	32.3059	11.7492	0.30629	0.206254	0.423343	0.363687
	Ta#S52546686	6.17186	0.810079	25.4355	1.11256	36.971	17.9343	133.402	84.1945	0.131254	0.0437403	0.485091	0.631136
	Ta#S52546709	19.5795	3.77032	171.436	4.35033	78.7287	24.3362	1203.37	198.4	0.192564	0.0253758	0.309114	0.164871
	Ta#S52546817	16.5519	5.43916	14.568	6.06858	18.0396	7.97973	10.4052	7.73406	0.328612	0.41657	0.442345	0.743287
	Ta#S52547057	6.26793	0.522426	6.95408	0.270809	9.30544	3.90372	19.373	7.15564	0.0833491	0.0389424	0.41951	0.369362
	Ta#S52547083	88.8956	35.6867	144.451	27.8744	156.262	58.6382	405.406	93.0476	0.401446	0.192968	0.375256	0.229517
	Ta#S52547101	10.8092	5.50622	24.43	7.24632	17.7255	7.98917	52.4144	13.7071	0.509401	0.296616	0.450716	0.261513
	Ta#S52896354	2.05999	0.173389	5.59503	0.848466	3.54427	1.38949	16.167	4.13103	0.0841699	0.151646	0.392039	0.255522
	Ta#S56344616	6.80336	0.801345	7.46036	1.5911	11.4719	1.32524	12.6656	3.09157	0.117787	0.213274	0.115521	0.244092
	Ta#S58697407	24.8966	5.15125	95.9706	11.9576	54.2058	18.6127	237.951	72.7374	0.206906	0.124596	0.34337	0.305682
	Ta#S58841807	48.2727	14.466	39.5225	6.24321	77.302	13.1247	86.4427	10.178	0.299673	0.157966	0.169785	0.117742
	Ta#S58843680	371.192	180.805	457.489	210.692	249.215	155.535	311.763	97.4838	0.487093	0.460541	0.624099	0.312685
	Ta#S58847228	12.7029	4.88532	15.9291	13.3483	18.5805	6.31523	23.8388	6.88642	0.384583	0.837985	0.339885	0.288874
	Ta#S58847468	2.78817	0.263961	3.08875	0.34026	1.74513	0.820817	3.58876	0.769315	0.0946716	0.110161	0.470349	0.214368
	Ta#S58849836	6.66096	1.90811	6.31295	2.74183	8.33372	1.51121	3.75492	0.677927	0.286462	0.434319	0.181336	0.180544
	Ta#S58850106	142.683	7.58318	143.421	18.1221	152.492	14.8568	109.139	8.55779	0.0531469	0.126356	0.0974267	0.078412
	Ta#S58852002	7.45146	4.21926	13.8906	5.0562	14.9238	7.45458	37.6072	15.046	0.566232	0.364002	0.49951	0.400082
	Ta#S58852493	34.5317	12.1682	32.4787	12.7358	36.2932	12.2045	33.821	11.4788	0.352377	0.392128	0.336275	0.339399
	Ta#S58852573	64.3723	34.1131	105.525	17.3564	124.936	44.7689	91.8209	7.53946	0.529935	0.164476	0.358335	0.0821105
	Ta#S58853704	3.59307	0.148095	4.19559	1.38885	5.17128	0.327097	3.01018	0.412873	0.0412168	0.331027	0.0632526	0.137159
	Ta#S58853705	9.80679	0.44279	9.52479	2.41331	13.4927	0.239561	8.423	1.57447	0.0451514	0.253371	0.0177549	0.186925
	Ta#S58853823	1.40704	0	3.4498	0.167443	0.938192	0.163812	2.62282	1.6432	0	0.0485371	0.174604	0.626501
	Ta#S58854740	2.20633	0.802903	3.35214	0.422789	3.9989	1.00898	8.29377	2.13679	0.363908	0.126125	0.252315	0.257638
	Ta#S58855492	12.4234	3.95896	20.8608	6.79456	10.4634	6.34547	39.6901	21.9938	0.318669	0.32571	0.606446	0.554139
	Ta#S58855992	12.5187	5.63641	19.1339	7.62419	14.6259	7.43748	21.4108	10.8518	0.450241	0.398466	0.508514	0.506837
	Ta#S58856968	4.53102	0.848724	8.05909	2.48986	7.00975	1.19215	3.74753	1.81999	0.187314	0.308951	0.17007	0.48565
	Ta#S58857225	14.6098	5.03746	19.9389	9.1556	15.4859	6.57973	11.6738	5.95121	0.344799	0.459182	0.424885	0.50979
	Ta#S58857435	4.9566	0.923484	15.6598	1.81029	10.5636	3.44102	41.7133	11.994	0.186314	0.115601	0.325742	0.287535
	Ta#S58859210	13.5893	3.48709	12.9591	4.74838	16.4499	3.16998	7.68547	1.70938	0.256607	0.366412	0.192705	0.222417
	Ta#S58860785	57.2399	27.9171	76.2792	36.7545	65.8887	27.8795	69.0721	40.5347	0.487721	0.481842	0.42313	0.586846
	Ta#S58861140	4.19713	1.6159	4.12755	1.44148	4.90571	1.59717	6.58387	1.25321	0.385	0.349234	0.325574	0.190345
	Ta#S58864307	15.9329	4.21241	33.8116	3.70658	28.1018	9.61718	96.8595	23.9005	0.264385	0.109625	0.342227	0.246755
	Ta#S58867262	9.96486	6.6811	13.0244	7.52442	12.5777	5.09731	18.0188	7.58243	0.670466	0.577716	0.405265	0.420807
	Ta#S58868056	7.82804	0.367995	6.15417	1.21492	8.6244	0.245323	4.89608	1.503	0.0470098	0.197414	0.0284452	0.30698
	Ta#S58868951	15.5361	0.741971	11.806	2.00673	16.6399	0.565056	8.47592	1.11855	0.0477577	0.169976	0.0339578	0.131968
	Ta#S58869322	6.26185	1.28234	6.54876	2.06438	4.36177	2.16265	5.68744	3.4145	0.204786	0.315232	0.495819	0.600358
	Ta#S58882115	1.36473	0.334156	3.98424	0.255972	3.57377	0.24079	9.63454	2.28496	0.244852	0.0642461	0.067377	0.237164
	Ta#S58882237	15.9845	6.64925	36.2903	10.127	30.752	14.3302	109.199	37.7508	0.41598	0.279055	0.465993	0.345705
	Ta#S58882317	10.9189	5.05031	16.2321	4.6691	17.7016	4.78489	16.0172	7.61446	0.46253	0.287645	0.270308	0.475392
	Ta#S58882898	3.05542	0.571331	6.00956	2.0555	3.01677	1.18603	10.3299	4.80266	0.186989	0.342038	0.393146	0.464926
	Ta#S58882969	4.328	0.363344	5.98522	0.676957	12.2346	4.08928	41.2207	7.66597	0.0839519	0.113105	0.334238	0.185974
	Ta#S58883077	4.85356	0	3.68323	0.0901005	5.8797	0.644791	20.3294	2.80233	0	0.0244623	0.109664	0.137846
	Ta#S58883602	36.4921	27.6217	38.4403	36.8899	48.7034	18.2787	52.8347	23.2038	0.756922	0.959669	0.375306	0.439177
	Ta#S58883662	6.3704	1.9314	10.0018	5.76351	8.7221	2.52881	14.226	5.25046	0.303184	0.576249	0.289931	0.369075
	Ta#S58883878	2.79127	0.163649	3.11589	0.600609	5.5797	1.58437	8.28604	8.21317	0.0586289	0.192757	0.283953	0.991205
	Ta#S58884029	42.0459	2.27152	53.4098	2.33301	87.6911	13.0184	187.604	24.5238	0.0540247	0.0436812	0.148457	0.130721
	Ta#S58884145	6.51711	1.77415	16.4853	2.87319	9.0988	6.18857	34.4391	29.2036	0.272229	0.174288	0.680152	0.847976
	Ta#S58884452	1.73678	0	3.87035	0.33168	2.05202	0.505537	2.94192	2.08786	0	0.0856978	0.24636	0.709693
	Ta#S58884786	106.051	52.5135	155.297	51.4677	165.583	71.1929	246.55	95.9419	0.495171	0.331414	0.429953	0.389138
	Ta#S58884987	5.93421	0	44.7559	1.45347	39.552	23.4086	556.459	159.753	0	0.0324756	0.591844	0.287089
	Ta#S58885235	83.706	32.9612	125.754	62.2112	112.591	41.4133	157.147	73.1972	0.393774	0.494705	0.367822	0.465788
	Ta#S58885279	20.3515	3.09849	119.323	3.25355	96.4269	43.2518	687.024	280.031	0.152249	0.0272668	0.448545	0.407601
	Ta#S58885498	42.2245	10.9613	117.166	16.6603	64.5231	15.0709	179.528	46.6862	0.259596	0.142194	0.233573	0.26005
	Ta#S58885558	5.71981	0.593876	5.19478	1.47214	6.50765	0.0817742	3.27175	0.683112	0.103828	0.283388	0.0125659	0.208791
	Ta#S58885561	24.1743	5.91664	50.4617	22.7938	27.7423	12.4627	62.7993	36.6238	0.244749	0.451705	0.449231	0.583188
	Ta#S58885584	7.56123	1.00044	30.2387	6.61	14.5946	3.55458	79.4612	22.4181	0.132312	0.218594	0.243554	0.282127
	Ta#S58885601	8.15469	4.65936	10.9434	5.4411	10.9459	4.78702	19.5916	6.64396	0.571371	0.497205	0.437333	0.339123
	Ta#S58885774	4.44993	0	16.4158	1.18594	8.9436	1.76735	46.198	13.7675	0	0.0722439	0.197611	0.298011
	Ta#S58885804	130.314	64.6548	244.966	98.6843	138.708	72.5421	414.924	142.234	0.496145	0.402849	0.522986	0.342795
	Ta#S58886019	10.1209	0.393282	10.6722	1.13896	10.0525	0.255611	13.8742	0.455956	0.0388585	0.106722	0.0254276	0.0328636
	Ta#S58886193	2.01817	0.478142	2.74297	0.604596	4.02895	0.34307	3.99806	0.231901	0.236918	0.220416	0.0851513	0.0580032
	Ta#S58886396	6.52294	0.485172	8.71834	0.785965	5.69193	1.15228	7.37858	0.532295	0.0743793	0.0901507	0.202442	0.0721406
	Ta#S58886736	9.70125	1.70926	92.6858	2.94064	73.3745	26.4746	817.284	279.436	0.17619	0.031727	0.360815	0.341909
	Ta#S58887046	35.8049	10.0429	87.4158	34.2578	60.1914	21.3816	100.704	67.8653	0.280489	0.391894	0.355227	0.673908
	Ta#S58887564	92.1248	45.8432	93.5066	44.8585	103.169	71.4303	121.725	137.871	0.49762	0.479736	0.692363	1.13264
	Ta#S58888542	18.2842	1.50603	33.2735	1.95402	19.452	2.64639	73.093	11.6312	0.0823677	0.0587262	0.136047	0.159128
	Ta#S58888921	2.61124	1.51813	5.86589	1.19882	4.17635	1.17593	6.22655	1.94066	0.581381	0.204372	0.281568	0.311676
	Ta#S58888951	11.0308	5.27233	10.3656	4.35328	9.97913	4.90714	7.55087	4.22499	0.477964	0.419972	0.49174	0.559537
	Ta#S58889171	3.78668	0.167573	2.25295	0.76839	4.26766	0.585381	11.3998	2.42634	0.0442532	0.341059	0.137167	0.21284
	Ta#S58889388	11.0315	9.8545	25.2926	10.2405	18.5225	8.99965	75.5639	28.5751	0.893309	0.404882	0.485878	0.378158
	Ta#S58889413	3.50211	0	4.85655	0.184456	4.97795	0	2.67708	0	0	0.0379808	0	0
	Ta#S58889666	2.38986	0	1.63707	0	2.30222	0	1.73646	0	0	0	0	0
	Ta#S58889949	7.05139	1.52596	48.6221	8.52142	20.0465	3.45465	35.0189	5.25593	0.216406	0.175258	0.172332	0.150088
	Ta#S58890110	105.737	1.35768	45.1979	1.20261	82.9061	1.55744	37.0153	1.89751	0.0128402	0.0266077	0.0187856	0.0512627
	Ta#S58890919	5.30337	3.46872	18.9049	4.77178	12.6861	5.01145	69.0032	18.5601	0.654059	0.252409	0.395035	0.268974
	Ta#S58890952	13.6016	2.39242	22.4809	3.79085	15.3925	3.5322	16.0195	6.50411	0.175893	0.168626	0.229475	0.406012
	Ta#S58891022	15.9453	3.11464	36.3111	6.03043	33.7023	7.87194	136.542	18.5126	0.195334	0.166077	0.233573	0.135581
	Ta#S58891036	11.7621	1.90927	94.2382	4.47399	61.4143	18.016	863.973	422.415	0.162324	0.0474753	0.293352	0.488922
	Ta#S58891053	1.30861	0.0830327	2.64774	0.759533	3.63554	0.828135	3.39604	0.545666	0.063451	0.286861	0.227789	0.160677
	Ta#S58891454	11.3519	1.57761	21.6325	3.63133	18.4148	4.63081	55.182	19.5368	0.138974	0.167865	0.251473	0.354044
	Ta#S58891650	3.01315	0.625995	2.76033	0.259581	2.82182	0.326015	4.65743	0	0.207754	0.0940401	0.115534	0
	Ta#S58891702	153.137	25.2616	116.397	22.9276	232.341	46.3218	159.036	55.9421	0.16496	0.196978	0.19937	0.351757
	Ta#S58891714	9.58761	3.16943	47.973	9.70772	30.6908	28.7915	167.234	129.432	0.330576	0.202358	0.938115	0.773956
	Ta#S58891865	5.01502	0.954063	6.53765	2.15779	6.6204	0.163548	14.0177	1.26708	0.190241	0.330056	0.0247037	0.0903912
	Ta#S58891897	34.1104	11.8987	50.8951	20.9212	45.8675	13.4255	70.3974	26.5905	0.34883	0.411066	0.292703	0.37772
	Ta#S58891905	15.3591	6.38592	37.0546	7.45627	21.9447	14.1198	34.4969	23.0872	0.415773	0.201224	0.643426	0.669253
	Ta#S58891988	13.5115	0.712288	4.71416	0.53686	13.3838	0.818395	5.06563	0.86872	0.052717	0.113882	0.0611479	0.171493
	Ta#S58891989	11.521	0.528822	5.04805	0.180201	8.55292	0.72307	4.16131	0.184707	0.0459006	0.0356972	0.0845407	0.0443866
	Ta#S58892291	9.07448	2.67888	12.7813	4.07831	22.6087	4.21542	29.1486	20.7966	0.295211	0.319085	0.186451	0.713469
	Ta#S58892418	8.22546	1.52499	19.5906	4.14632	7.86047	4.86641	29.5294	21.0478	0.185398	0.211648	0.6191	0.712775
	Ta#S58892423	2.02005	0	9.72038	1.03203	6.1598	2.31415	10.5668	8.59325	0	0.106172	0.375685	0.813235
	Ta#S58892679	10.4954	5.17806	19.3944	9.28215	14.217	6.47621	28.8071	20.4945	0.493366	0.478599	0.455525	0.71144
	Ta#S58893102	3.72723	0.164857	10.1467	0.524683	12.2213	6.22517	57.7462	8.70562	0.0442305	0.0517098	0.50937	0.150757
	Ta#S58893147	19.4375	5.51128	47.2013	9.55936	23.4506	6.54096	77.5061	35.365	0.283538	0.202523	0.278925	0.456287
	Ta#S58893467	10.3673	3.20947	24.9587	8.83993	19.649	8.12652	42.7259	16.5956	0.309575	0.354182	0.413584	0.388421
	Ta#S58893537	3.45913	0.529232	6.22266	1.12018	2.12981	3.66326	5.30936	2.90651	0.152996	0.180015	1.71999	0.54743
	Ta#S58893984	5.72411	1.01024	17.2451	1.7884	9.49953	2.85722	19.7581	6.57431	0.176488	0.103705	0.300774	0.33274
	Ta#S58894209	2.23699	0.245194	3.74636	0.421388	2.2674	0.34307	6.93628	0.444783	0.109608	0.112479	0.151306	0.0641241
	Ta#S58894276	10.9489	0	4.79557	0	10.0134	0.0812332	1.68161	0.0782316	0	0	0.00811242	0.0465219
	Ta#S58894404	4.53225	1.14663	14.9528	2.88287	6.2284	1.69161	53.4249	11.3233	0.252993	0.192799	0.271596	0.211947
	Ta#S58894598	113.69	40.2752	132.894	53.5415	174.67	50.886	218.656	109.755	0.354256	0.402888	0.291327	0.501951
	Ta#S58894756	4.76437	1.37019	10.5337	2.35983	8.48854	2.32255	24.8056	7.52781	0.287592	0.224028	0.273611	0.303472
	Ta#S58895827	8.29414	4.7976	35.5562	10.8953	14.302	6.46675	131.369	41.4158	0.578433	0.306425	0.452157	0.315264
	Ta#S58895856	211.358	43.4181	124.915	29.7028	170.641	78.008	247.946	81.355	0.205424	0.237783	0.457147	0.328116
	Ta#S58895984	14.9622	5.93263	53.8508	18.9422	26.527	13.997	97.3921	40.6532	0.396507	0.351753	0.52765	0.417418
	Ta#S58896174	29.7326	12.5727	60.0181	12.1692	73.3763	31.2763	355.308	84.8667	0.42286	0.202759	0.426245	0.238854
	Ta#S58896756	2.66648	0.838031	6.14447	1.70398	2.60371	0.237934	13.8775	4.20538	0.314284	0.27732	0.0913828	0.303035
	Ta#S58896990	13.4588	3.64145	28.2439	6.12562	26.1388	9.23738	56.9723	20.9112	0.270563	0.216883	0.353397	0.367041
	Ta#S58897001	7.65183	3.25675	8.25798	3.3264	7.36685	3.59233	7.74336	4.46652	0.425618	0.40281	0.487635	0.57682
	Ta#S58897002	3.07057	0	9.4797	0.698966	12.7717	5.62668	71.8195	12.7218	0	0.073733	0.440559	0.177136
	Ta#S58897148	14.8317	0	5.78894	0.169621	12.7193	0	3.87399	0.257366	0	0.0293009	0	0.0664342
	Ta#S58897231	16.9007	4.33104	34.5722	7.24901	17.2724	5.52861	34.1534	16.9255	0.256264	0.209678	0.320085	0.495573
	Ta#S58897736	29.8725	14.4349	30.9001	15.221	59.1198	24.2126	78.446	41.1401	0.483217	0.492588	0.409551	0.524438
	Ta#S58898127	4.60661	1.23374	6.43525	3.09884	8.65704	2.59925	13.6043	4.33658	0.26782	0.481542	0.300247	0.318765
	Ta#S58898515	10.2581	2.98941	14.5641	6.76005	10.0593	3.28258	11.4471	4.99559	0.29142	0.464159	0.326322	0.436407
	Ta#S58899213	9.92889	1.16364	14.9474	1.35171	17.246	4.65355	40.4918	16.2958	0.117198	0.0904306	0.269833	0.402446
	Ta#S58899274	12.4972	0.609529	17.6637	1.38115	17.4731	2.10138	41.195	3.43683	0.0487733	0.0781912	0.120264	0.0834283
	Ta#S58899329	17.5174	7.64965	59.1531	6.23362	74.5115	27.1466	482.386	126.06	0.436689	0.105381	0.364327	0.261326
	Ta#S58899482	14.773	6.52479	27.6922	12.7214	18.2485	6.45349	41.3273	17.2808	0.44167	0.459386	0.353644	0.418145
	Ta#S58899968	5.87818	1.52853	14.1606	2.14629	14.0876	4.10025	79.0094	13.9698	0.260034	0.151567	0.291055	0.176812
	Ta#S58900084	16.0765	4.69063	34.6657	12.1345	20.5143	13.5621	52.9657	34.4179	0.29177	0.350044	0.661104	0.649815
	Ta#S58900086	15.4109	5.84223	31.4693	11.7645	22.2735	12.691	46.8349	32.1121	0.379098	0.373842	0.56978	0.685643
	Ta#S58901391	44.5415	12.626	61.4031	13.2064	67.9917	20.6768	83.0156	23.2348	0.283466	0.215077	0.304107	0.279885
	Ta#S58901880	63.7436	23.5679	140.849	57.3347	58.4975	26.1658	136.601	54.0975	0.369729	0.407064	0.447297	0.396026
	Ta#S58901947	14.0653	0.88559	48.6608	2.23529	51.3235	16.6789	152.343	37.1724	0.0629627	0.0459361	0.324976	0.244004
	Ta#S58901949	6.50133	0.92997	21.1013	1.03232	46.3162	16.9617	273.659	50.2773	0.143043	0.0489221	0.366215	0.183723
	Ta#S58901950	17.0979	1.19876	57.5037	1.55986	64.4125	28.5499	322.466	75.6382	0.070112	0.0271263	0.443236	0.234562
	Ta#S58902135	14.4702	5.31482	20.5637	6.64083	16.0815	3.84147	19.2576	6.21338	0.367293	0.322939	0.238875	0.322646
	Ta#S58902245	4.68487	0.748502	9.07217	0.761786	3.90063	0.481582	4.99326	0.483194	0.15977	0.0839696	0.123463	0.0967693
	Ta#S58902269	4.23518	1.03944	17.8751	3.6055	13.7406	5.96434	68.7033	27.9766	0.24543	0.201705	0.434067	0.407208
	Ta#S58902382	33.5907	15.0748	54.9178	18.9346	37.5571	15.1087	117.524	43.4228	0.448778	0.34478	0.402286	0.36948
	Ta#S58902501	79.2979	30.7259	150.337	46.3194	104.891	47.1056	281.034	114.072	0.387475	0.308103	0.44909	0.405902
	Ta#S58902502	67.5279	23.7858	138.776	50.2887	96.5122	44.5868	257.623	124.671	0.352236	0.362373	0.461981	0.48393
	Ta#S58902766	5.37432	0.363253	37.5307	3.15197	30.997	9.51013	330.472	149.334	0.0675905	0.0839837	0.306808	0.451882
	Ta#S58903046	45.2688	20.5663	116.976	31.5031	69.6054	30.2961	199.508	129.229	0.454314	0.269313	0.435256	0.647738
	Ta#S58903049	32.7518	9.01855	79.393	26.1966	42.7989	22.4702	135.108	99.3729	0.275361	0.329961	0.525019	0.735509
	Ta#S58904706	4.32817	0.926088	6.3104	1.93998	5.358	2.5314	7.82792	3.32646	0.213967	0.307425	0.472454	0.424948
	Ta#S58905164	97.9774	40.2301	153.926	55.222	111.307	60.797	523.939	112.909	0.410606	0.358756	0.546212	0.2155
	Ta#S58905829	47.175	17.6185	93.3316	33.8229	59.1349	25.439	75.9833	52.8389	0.373471	0.362395	0.430185	0.695401
	Ta#S58905884	17.2103	5.22318	39.5156	4.72211	32.1282	11.4223	94.1499	38.3346	0.303492	0.1195	0.355523	0.407166
	Ta#S58907002	3.7315	1.27542	5.25766	1.36419	5.62808	1.17663	10.4059	2.94063	0.341799	0.259467	0.209065	0.282592
	Ta#S58907003	71.1318	18.3399	144.375	34.7272	116.032	37.0781	186.135	61.1983	0.257829	0.240535	0.31955	0.328784
	Ta#S58908422	75.3567	19.1595	84.9845	33.1682	128.968	23.4793	144.973	59.9191	0.254251	0.390285	0.182055	0.413312
	Ta#S58908733	9.10462	1.79194	8.70982	2.66141	7.10869	1.42221	34.0812	3.46948	0.196817	0.305564	0.200066	0.1018
	Ta#S58911719	28.2572	10.4291	43.4989	19.9326	21.0756	4.64932	31.089	13.9164	0.369076	0.458232	0.220602	0.447631
	Ta#S58912446	2.8993	0.810928	4.76905	0.686568	4.68317	1.06564	11.5622	3.11593	0.279698	0.143963	0.227546	0.269492
	Ta#S59489963	12.1546	0.674344	43.7549	1.21874	73.8686	27.0323	353.267	58.1492	0.0554807	0.0278537	0.365952	0.164604
	Ta#S59489966	27.3153	3.82373	65.9873	3.18929	102.21	48.8736	286.742	72.4024	0.139985	0.0483319	0.478171	0.2525
a DEGs were screened with the threshold of FDR ≤ 0.01 and the absolute value of log2FoldChange≥1 or ≤-1 or ‘inf’ (the value of one comparative object is zero and the other one is not).
bRPKM normalized values are shown. Symbols are M for mock treatment; I for Fp-infection; 3 for 3 days post-inoculation (dpi); 5 for 5 dpi; R for resistant isolation; S for susceptible isolation.
end Indicates that the ratio cannot be got as some expression values were not detected.
'-' indicates that the expression was not detected.
