# Supplementary material for: Transcriptome and Allele Specificity Associated with a 3BL Locus for Fusarium Crown Rot Resistance in Bread Wheat
Source: PLoS One. 2014 Nov 18;9(11):e113309. doi: 10.1371/journal.pone.0113309 (PMC4236173; doi:10.1371/journal.pone.0113309)
Supplement: Table S5 — Differentially expressed genes (DEGs) between the resistant and susceptible isolines that mapped in the Qcrs-3B interval. (XLSX) [file pone.0113309.s008.xlsx]

## Sheet: Table S5
Supplementary Table S6 Differentially expressed genes (DEGs) between the resistant and susceptible isolines that mapped in the Qcrs-3B interval
Type	Unigene name	Annotationb	Expression valuec									Expression ratio
			SM3	RM3	SM5	RM5	SI3	RI3	SI5	RI5		RM3/SM3	RM5/SM5	RI3/SI3	RI5/SI5
Up-regulated	Ta#S12916732	Unknown	0	3.31193	0	3.33135	0	3.09132	0	2.939		nd	nd	nd	nd
	Ta#S58865140	F-box protein	5.67216	23.3656	4.39296	23.1662	5.98619	23.5682	8.37192	26.4516		4.11934	5.27347	3.9371	3.15957
	Ta#S13250783	Resistance protein RGA2	0.996744	3.16947	0.727306	5.62354	0.712673	3.82236	1.06032	4.19868		3.17982	7.73201	5.36341	3.95981
	Ta#S32500938	Gibberellin 2-beta-dioxygenase 8-like	0	2.44015	0	1.38747	0	3.30476	0	2.67371		nd	nd	nd	nd
	Ta#S58863646	Unknown	0	2.73193	0	2.73365	0.0857919	2.40579	0	3.62062		nd	nd	28.0422	nd
	Ta#S13221810	Unknown	0.153131	15.4239	0	13.789	0	12.4964	0	13.5489		100.724	nd	nd	nd
	Ta#S26024642	40s ribosomal protein s28	0.942643	69.6239	0.309918	40.6605	0.249446	72.1783	0.648782	45.5865		73.8603	131.198	289.355	70.2646
	Ta#S32545039	AP3-complex subunit beta-A-like	4.97487	12.4188	4.7153	11.7319	5.34867	12.1394	4.73882	10.8422		2.49631	2.48804	2.26961	2.28795
	Ta#S58887213	Disease resistance protein RPM1	0	15.1278	0	17.8139	0.0869486	16.875	0	20.8205		nd	nd	nd	nd
	Ta#S58900830	Unknown	5.05812	10.7512	5.17835	12.0053	5.14949	8.8391	3.87165	9.96266		2.12553	2.31837	1.7165	2.57324
Down-regulated	Ta#S13190570*	Pathogenesis-related protein 4	10.8624	3.56166	44.9539	5.84093	47.5341	19.0131	454.661	119.368		0.327888	0.129932	0.39999	0.262543
	Ta#S37949899*	Probable NADPH:quinone oxidoreductase 1-like	4.84864	0.963977	7.38495	1.31327	7.37256	3.09633	15.6531	6.20972		0.198814	0.17783	0.41998	0.39671
	Ta#S50385414*	Pathogenesis-related protein 4	27.0186	5.67832	135.337	11.3153	139.024	39.5121	1218.1	326.997		0.210163	0.0836084	0.284211	0.268449
	Ta#S32425776	Unknown	19.3559	1.19721	29.7367	2.77243	26.4844	2.56612	50.0388	5.71253		0.0618524	0.0932328	0.0968915	0.114162
	Ta#S26028614*	Receptor-like protein kinase	1.7	0.8	10.3	3.3	8.4	1.3	42.1	18.7		0.470588	0.320388	0.154762	0.444181
	Ta#S58888542*	Unknown	19.1	1.5	32.5	1.8	20.1	2.6	77.5	12		0.078534	0.0553846	0.129353	0.154839
	Ta#S12926733	Unknown	2.76255	0	1.55134	0	3.12022	0.810142	5.10704	0.46211		0	0	0.259642	0.0904849
	Ta#S13159779	Unknown	52.6332	6.08086	40.7708	5.74016	62.2983	15.3118	17.751	2.61154		0.115533	0.140791	0.245782	0.14712
	Ta#S18011610	Metallothionein	3.53572	0.30322	5.27627	0.86475	3.76663	0.0792071	6.21874	0.452556		0.0857589	0.163894	0.0210286	0.072773
	Ta#S32664776	Unknown	3.38322	1.16792	4.77789	0.43891	7.63594	1.94642	6.80357	1.9129		0.345211	0.0918627	0.254902	0.281161
	Ta#S37769258	Caffeic acid 3-o-methyltransferase	8.24105	0.328477	1.18607	0	2.26141	0	2.15176	0		0.0398587	0	0	0
	Ta#S58891650	Ankyrin repeat-containing protein at3g12360-like	3.01315	0.625995	2.76033	0.259581	2.82182	0.326015	4.65743	0		0.207754	0.0940401	0.115534	0
a DEGs were determined with the threshold of FDR ≤ 0.01 and the absolute value of log2FoldChange≥1 or ≤-1 or ‘inf’ (the value of one comparative object is zero and the other one is not).
b Annotations were performed in Blast2Go software with BLASTX E-score of less than 10-10
c RPKM normalized values are shown.Symbols are M for mock treatment; I for Fp-infection; 3 for 3 days post-inoculation (dpi); 5 for 5 dpi; R for resistant isoline; S for susceptible isoline.
'nd' Indicates that the ratio cannot be got as some expression values were not detected.
'-' Indicated that the expression can not be detected.
* These genes were detected to be induced by Fp infection as well (Table S3)
