# Supplementary material for: Transcriptome and Allele Specificity Associated with a 3BL Locus for Fusarium Crown Rot Resistance in Bread Wheat
Source: PLoS One. 2014 Nov 18;9(11):e113309. doi: 10.1371/journal.pone.0113309 (PMC4236173; doi:10.1371/journal.pone.0113309)
Supplement: Table S6 — Genes with homozygous SNPs between the resistant and susceptible isolines mapped in the Qcrs-3B interval. (XLSX) [file pone.0113309.s009.xlsx]

## Sheet: Table S6
Supplementary Table S7 Genes with homozygous SNPs between the resistant and susceptible isolines mapped in the Qcrs-3B interval
Unigenes	Annotationb	Locationc	SNP (R\S)d	No. of reads (R\S)e				Validation f
				3M	5M	3I	5I	2R\2S	3R\3S	4R\4S	9R\9S
Ta#S15881902	Phosphatidylserine decarboxylase proenzyme 3-like	170	A\G	35\25	45\28	23\25	-	-	-	-	-
		171	G\A	-	-	-	-	5\12	-	-	-
		248	T\C	-	-	65\33	80\52	-	-	-	-
		415	G\A	53\17	56\14	-	-	10\13	-	-	7\10
		432	A\G	65\17	71\14	57\21	74\15	-	-	-	-
		516	A\G	51\29	53\21	41\26	61\26	-	-	-	-
		699	G\C	-	17\5	15\7	-	-	-	-	-
Ta#S16256913	NADH-quinone oxidoreductase subunit	31	G\A	-	-	-	-	-	-	-	14\18
		41	T\C	172\178	177\217	-	105\116	-	-	-	-
		95	A\T	551\304	521\385	450\367	-	-	-	-	152\87
		141	T\G	-	793\534	-	-	-	-	-	-
		163	C\T	-	869\570	740\533	-	326\145		256\164	189\125
		388	T\G	-	382\231	359\193	221\125	-	-	-	-
		400	T\C	-	295\164	-	-	-	-	-	-
Ta#S16266522	Unknown	35	T\G	-	-	-	-	6\12	-	-	-
		576	A\C	39\42	-	-	32\33	-	8\10	8\9	5\11
Ta#S17989528	Unknown	144	G\C	17\21	20\26	17\24	16\26	-	-	-	-
Ta#S37789723	Unknown	132	C\A	-	5\9	12\14	-	10\10	8\6	-	-
		319	G\A	13\19	5\31	21\37	-	11\13	11\17	-
		431	C\T	-	14\16	11\11	-	23\6	10\5	-	11\5
Ta#S12934830	Unknown	611	A\G	5\5	-	-	-	-	-	-	-
Ta#S37876629	Histidine decarboxylase-like	233	G\C	16\7	20\26	-	-	-	-	-	-
		465	C\T	-	-	6\8	-	-	-	-	-
		576	A\C	39\42	-	-	-	-	-	-	-
Ta#S58854036	Unknown	213	T\C	30\43	24\29	-	26\19	5\9	5\5	8\12
		282	A\G	23\30	-	-	20\18	9\8	-	7\10	9\7
		410	A\C	11\27	17\29	-	-	8\9
Ta#S58848773	Unknown	65	T\A	8\18	-	17\18	15\11	-	-	-	-
		70	T\C	8\20	-	19\18	-	-	-	-	-
		404	A\G	12\29	13\22	13\12	11\18	5\10	11\13	-	-
		406	G\A	12\28	-	-	11\18	5\10	11\13	-	-
Ta#S18010232	40s ribosomal protein s10	221	A\C	-	931\97	-	824\72	510\23	-	432\30	409\10
		317	A\G	-	-	-	-	-	173\31	-	-
		572	A\G	-	-	-	-	146\84	-	145\90	-
		656	A\G	-	-	-	1875\287	471\57	-	438\77	415\66
Ta#S58842323	Protein notum homolog	118	G\A	-	6\12	-	-	9\11	-	5\12	-
Ta#S58865140g	F-box protein	272	C\T	-	29\5	-	36\5	-	-	-	-
		281	G\C	-	27\5	-	39\5	-	-	-	-
Ta#S58863644	Unknown	37	A\G	-	62\55	63\65	60\61	47\23	28\35	41\46	38\29
		307	G\C	-	-	136\118	147\61	90\52	66\26	78\59	94\51
Ta#S58885726	Wall-associated receptor kinase 1	51	A\G	-	10\6	-		-	-	-	-
		101	G\C	-	15\5	-	9\6	-	-	-	-
		397	T\C	-	14\8	-	16\7	-	-	-	-
Ta#S52543306	General transcription factor IIE subunit 1-like	1862	A\G	-	-	-	27\42	-	-	-	-
Ta#S17892502	Unknown	453	A\G	-	-	-	-	19\48	-	-	-
		521	C\G	-	-	-	-	10\41	6\35	10\31	-
		539	C\T	74\91	32\70	68\72	36\97	-	-	-	-
		566	A\C	-	-	-	-	8\39	7\34	10\26	6\43
		570	T\C	-	-	-	-	8\41	10\36	10\26	7\42
		656	C\T	-	-	-	-	9\55	8\54	11\39	7\62
		665	C\G	-	-	-	-	6\53	5\48	9\38	-
		859	T\C	-	-	-	-	-	-	7\27	-
Ta#S26024264	Unknown	427	A\G	397\110	486\113	-	-	-	158\30	142\44	113\50
Ta#S32545039g	AP3-complex subunit beta-A-like	564	T\C	-	-	-	-	-	-	-	5\5
		573	T\G	-	-	20\7	12\7	-	-	-	-
Ta#S32674671	Unknown	92	G\A	-	6\7	-	-	-	-	-	-
Ta#S37935946	Unknown	392	C\A	61\57	43\30	56\55	45\13	46\29	28\22	46\32
Ta#S52541487	Thioredoxin chloroplastic-like	227	A\T	-	-	-	-	-	-	-	21\5
		615	G\A	538\84	399\72	-	-	-	-	-	192\21
Ta#S58860055	Mitochondrial-processing peptidase subunit alpha-like	367	A\G	-	-	-	-	37\17	41\34	24\24	30\40
		490	A\G	60\58	60\29	-	-		30\17	30\11	23\24
		496	T\C	61\51	50\28	-	-	17\15	28\21	28\18	23\25
		709	G\A	56\61	38\51	-	42\43	30\20	26\22	34\17	12\24
Ta#S58889335	Ankyrin repeat-containing protein At3g12360-like	196	A\G	35\32	33\28	34\32	37\31	2918	24\23	29\19	23\12
		210	T\G	40\36	36\32	38\41	38\34	31\19	27\21	30\21	26\13
		247	C\T	42\51	48\45	35\55	50\64		28\26	40\34	38\20
		411	G\C	40\74	42\61	39\65	32\45	30\41	26\33	21\27	9\29
		487	G\T	37\100	-	62\112	-	48\67	37\56	-	19\54
		897	G\T	70\129	-	-	70\103	27\45	33\55	-	31\39
		900	C\T	70\127	-	-	-	27\43	33\56	37\61	31\38
		1135	T\C	-	-	105\154	109\123	69\56	50\71	52\61
		1146	G\A	-	-	110\166		64\58	46\81	51\73	51\66
		1276	A\G	121\114	114\116	107\97	149\91	-	52\53	54\46	45\40
		1279	C\A	126\112	115\113	107\92	146\90	-	-	55\44	47\37
		1490	T\C	-	72\39	82\39	85\38	40\15	42\11	30\16	30\14
		1500	A\C	-	71\54	85\56	-	42\19	41\18	31\19	31\29
		1660	C\T	39\6	27\13	47\10	42\12	16\5	-	-	-
		1665	A\G	40\9	23\17	49\11	39\15	14\5	-	-	20\6
		1776	C\T	-	75\5	-	-	-	-	-	-
Ta#S58892235	TaMYB39 MYB-related protein	65	G\C	9\16	-	-	-	-	-	-	-
		632	T\C	-	-	-	-	-	5\8	-	-
Ta#S58909089	6-phosphogluconate decarboxylating-like isoform 1	70	G\C	-	6\5	-	-	-	-	-	-
Ta#S59016798	Myb-related protein mybas2	1157	G\T	-	-	11\55	7\10	-	-	-	-
Ta#S59016799	MYB13-2	1089	C\T	-	-	-	15\21	5\5	7\8	-	7\11
Ta#S52545282	Unknown	590	C\T	-	113\31	-	120\20	-	-	-	-
		1006	A\G	-	199\179	255\202	-	-	-	-	-
a DEGs were determined with the threshold of FDR ≤ 0.01 and the absolute value of log2FoldChange≥1 or ≤-1 or ‘inf’ (the value of one comparative object is zero and the other one is not).
b Annotations were performed in Blast2Go software with BLASTX E-score of less than 10-10
c Location is assigned on the unigene sequence.
d Nucleotide type on the positon of the unigene between the resistant (R) and susceptible (S) genotype.
e The amount of the reads with SNPs on the given position of unigene was recorded. ‘-’ indicates that reads were not detected. Symbols are M for mock or water treatment; I for Fp infection; 3 for 3 dpi; 5 for 5 dpi; R for resistant isoline; S for susceptible isoline.
f Validation was performed by the Janz family containg four sets of NILs (2R/2S, 3R/3S, 4R/4S, and 9R/9S).
g These genes were also deteced as the differentially expressed genes.
